# Supplementary material for: qBase relative quantification framework and software for management and automated analysis of real-time quantitative PCR data
Source: Genome Biol. 2007 Feb 9;8(2):R19. doi: 10.1186/gb-2007-8-2-r19 (PMC1852402; doi:10.1186/gb-2007-8-2-r19)
Supplement: Additional data file 1 — Data and calculations leading to the results presented in Figure 3 [file gb-2007-8-2-r19-S1.xls]

## Sheet: Calculations
							Reference Ct				CF	SE(CF)
	Gene:			GOI2		Run 1:	16.38			CF Run1:	1.09886	0.0348919	0.0317529
	Amplification efficiency:			2		Run 2:	17.5175			CF Run2:	1.5249	0.0748798	0.0491048
	SD(Amplification efficiency):			0.05		Run 3:	17.9			CF Run3:	1.00883	0.0416985	0.0413334
						Run 5:	17.3535
	Well	Sample	Cq	Average Cq	SD(Cq)	dCq	SD(dCq)	RQ	SD(RQ)	NRQ	SD(NRQ)	Rescaled NRQs		CNRQ	SD(CNRQ)	Rescaled CNRQs
Run 1	A9	1	15.13	15.105	0.0353553	1.275	0.0353553	2.41999	0.0972998	3.15021	0.158164	15.8717	0.796883	2.86681	0.170305	22.0254	1.30844
	A10	1	15.08
	B9	2	17.14	17.16	0.0282843	-0.78	0.0282843	0.582367	0.0161034	0.489302	0.0224576	2.46526	0.113148	0.445283	0.0248514	3.42107	0.190931
	B10	2	17.18
	C9	3	16.23	16.295	0.0919239	0.085	0.0919239	1.06069	0.0676212	0.860808	0.0574029	4.33703	0.289214	0.783368	0.0578586	6.01855	0.444523
	C10	3	16.36
	D9	4	16.62	16.65	0.0424264	-0.27	0.0424264	0.82932	0.0250226	0.821027	0.0260973	4.1366	0.131486	0.747166	0.0335693	5.74041	0.25791
	D10	4	16.68
	E9	5	16.02	15.865	0.219203	0.515	0.219203	1.42899	0.2179	1.51104	0.230475	7.61312	1.16121	1.37511	0.214238	10.5648	1.64597
	E10	5	15.71
	F9	6	16.65	16.61	0.0565685	-0.23	0.0565685	0.852635	0.0337897	0.679336	0.0369655	3.42271	0.186244	0.618222	0.0389487	4.74974	0.299239
	F10	6	16.57
	G9	7	16.99	16.975	0.0212132	-0.595	0.0212132	0.662044	0.0138472	0.894292	0.0275997	4.50573	0.139056	0.813839	0.0360368	6.25266	0.276867
	G10	7	16.96
Run 2	A9	1	15.8	15.785	0.0212132	1.7325	0.0212132	3.32303	0.151997	4.89761	0.256473	24.6758	1.29219	3.21177	0.230568	24.6758	1.77143
	A10	1	15.77
	B9	2	18.33	18.28	0.0707107	-0.7625	0.0707107	0.589474	0.0310001	0.59339	0.0470729	2.98969	0.237168	0.389135	0.0363051	2.98969	0.278929
	B10	2	18.23
	C9	3	16.69	16.8	0.155563	0.7175	0.155563	1.64433	0.179742	1.2201	0.137315	6.14726	0.691839	0.800121	0.0982472	6.14726	0.754825
	C10	3	16.91
	E9	9	18.02	17.85	0.240416	-0.3325	0.240416	0.794159	0.132506	0.927864	0.161433	4.67488	0.813352	0.608477	0.110001	4.67488	0.845126
	E10	9	17.68
	F9	10	16.62	16.585	0.0494975	0.9325	0.0494975	1.90858	0.0791677	1.30163	0.088927	6.55803	0.448043	0.853586	0.0718173	6.55803	0.551767
	F10	10	16.55
	G9	11	19.82	19.805	0.0212132	-2.2875	0.0212132	0.20483	0.0120947	0.198479	0.0135345	1	0.0681909	0.130159	0.0109374	1	0.0840315
	G10	11	19.79
Run 3	A10	1	16.6	16.655	0.0777817	0.8625	0.0777817	1.81819	0.105575	2.97917	0.210862	15.01	1.06239	2.95308	0.242047	22.6883	1.85962
	A9	1	16.71
	B10	2	18.1	18.145	0.0636396	-0.6275	0.0636396	0.647297	0.0303052	0.486287	0.0382107	2.45007	0.192518	0.48203	0.0427968	3.70339	0.328804
	B9	2	18.19
	C10	3	17.97	17.915	0.0777817	-0.3975	0.0777817	0.759173	0.0416197	0.708712	0.0458867	3.57072	0.231192	0.702507	0.0539632	5.3973	0.414594
	C9	3	17.86
	E10	9	17.76	17.965	0.289914	-0.4475	0.289914	0.733312	0.147589	0.831137	0.174224	4.18754	0.877794	0.82386	0.176023	6.32965	1.35237
	E9	9	18.17
	F10	10	16.9	16.97	0.0989949	0.5475	0.0989949	1.46155	0.102265	1.15656	0.0919927	5.82714	0.463489	1.14644	0.102765	8.80799	0.789532
	F9	10	17.04
	G10	11		19.75	0	-2.2325	0	0.21279	0.0118763	0.180483	0.0125959	0.909332	0.0634623	0.178903	0.0145111	1.3745	0.111488
	G9	11	19.75
Run 5	A1	1	16.19	16.04	0.212132	1.86	0.212132	3.63008	0.559817	5.4245	0.864874	19.2933	3.0761
	B1	1	15.89
	A2	2	18.11	18.175	0.0919239	-0.275	0.0919239	0.82645	0.0529644	0.862143	0.0775422	3.06638	0.275794
	B2	2	18.24
	A3	3	17.4	17.41	0.0141421	0.49	0.0141421	1.40444	0.0220347	1.42352	0.0538831	5.06303	0.191646
	B3	3	17.42
	A4	4	17.39	17.3	0.127279	0.6	0.127279	1.51572	0.13564	1.22354	0.123753	4.35175	0.44015
	B4	4	17.21
	A5	5	16.29	16.24	0.0707107	1.66	0.0707107	3.16017	0.202953	3.0867	0.26835	10.9785	0.954439
	B5	5	16.19
	A6	6	17.16	17.065	0.13435	0.835	0.13435	1.78386	0.170243	1.39418	0.143124	4.95869	0.50905
	B6	6	16.97
	A7	7	18.02	17.83	0.268701	0.07	0.268701	1.04972	0.195517	1.85233	0.353632	6.58819	1.25776
	B7	7	17.64
	A9	9	17.26	17.155	0.148492	0.745	0.148492	1.67597	0.175305	1.3068	0.13669	4.6479	0.486164
	B9	9	17.05
	A10	10	16.4	16.335	0.0919239	1.565	0.0919239	2.95878	0.221228	2.25173	0.184054	8.00873	0.654623
	B10	10	16.27
	A11	11	20.03	19.985	0.0636396	-2.085	0.0636396	0.235696	0.0160945	0.28116	0.0245015	1	0.0871444
	B11	11	19.94
									Difference in Cq (Run1 vs Run2):				-0.768333
									Fold change in NRQ (Run1 vs Run2):				0.72061
									Fold change in CNRQ (Run1 vs Run2):				1

## Sheet: NF
Run 1
Sample	NF	SE(NF)
1	0.7682	0.0231	0.0300703
2	1.1902	0.0436	0.0366325
3	1.2322	0.0241	0.0195585
4	1.0101	0.0101	0.00999901
5	0.9457	0.0034	0.00359522
6	1.2551	0.0468	0.0372879
7	0.7403	0.0168	0.0226935
Run 2
Sample	NF	SE(NF)
1	0.6785	0.0173	0.0254974
2	0.9934	0.059	0.059392
3	1.3477	0.0361	0.0267864
8	0.85	0.0271	0.0318824
9	0.8559	0.0422	0.0493048
10	1.4663	0.0796	0.0542863
11	1.032	0.0352	0.0341085
Run 3
Sample	NF	SE(NF)
1'	0.6103	0.0247	0.0404719
2'	1.3311	0.084	0.0631057
3'	1.0712	0.0369	0.0344473
8	0.8741	0.0412	0.0471342
9	0.8823	0.0517	0.0585968
10	1.2637	0.0478	0.0378254
11	1.179	0.0494	0.0418999
Run 5
Sample	NF	SE(NF)
1	0.6692	0.0221	0.0330245
2	0.9586	0.0519	0.0541415
3	0.9866	0.0342	0.0346645
4	1.2388	0.0625	0.0504521
5	1.0238	0.0668	0.0652471
6	1.2795	0.0586	0.0457991
7	0.5667	0.089	0.15705
8	1.2161	0.1371	0.112737
9	1.2825	0.057	0.0444444
10	1.314	0.0145	0.011035
11	0.8383	0.0273	0.0325659
