# Supplementary material for: qBase relative quantification framework and software for management and automated analysis of real-time quantitative PCR data
Source: Genome Biol. 2007 Feb 9;8(2):R19. doi: 10.1186/gb-2007-8-2-r19 (PMC1852402; doi:10.1186/gb-2007-8-2-r19)
Supplement: Additional data file 2 — The conclusions of these calculations are represented, in part, in Table 2 [file gb-2007-8-2-r19-S2.xls]

## Sheet: Calculations
Inter-run calibration																				Increase in error																			Difference between IRC selection
Run1
NRQ	GOI1	1 SEM		GOI2	1 SEM		GOI3	1 SEM		REF1	1 SEM		REF2	1 SEM		REF3	1 SEM
S1	10.3747	0.370308	0.0356933	6.43824	0.303333	0.0471142	9.92913	0.558726	0.0562714	1.39636	0.0432277	0.0309575	1	0.0929829	0.0929829	1.42405	0.0500895	0.035174
S2	4.31193	0.250777	0.0581588	1	0.0437444	0.0437444	9.48074	1.76565	0.186236	1	0.0724308	0.0724308	1.23399	0.112586	0.0912373	1.61142	0.0809453	0.0502322
S3	3.20058	0.547481	0.171057	1.7593	0.0865129	0.0491747	1	0.0551386	0.0551386	1.25701	0.0505774	0.0402362	1.20025	0.0268496	0.02237	1.31798	0.0657049	0.0498526
S4	1	0.323755	0.323755	1.67791	0.0403606	0.0240541	1.94756	0.0683054	0.0350723	1.53865	0.0414225	0.0269213	1.29235	0.022649	0.0175254	1	0.0132528	0.0132528
S5	5.77572	0.107232	0.0185661	3.08799	0.334323	0.108266	4.33691	0.422268	0.0973661	1.5874	0.0108839	0.00685643	1.00347	0.00853157	0.00850206	1.24833	0.00727913	0.00583109
S6	5.84283	0.369807	0.0632925	1.38831	0.0649614	0.0467916	11.8625	2.23248	0.188197	1.34568	0.153495	0.114065	1.33022	0.054133	0.0406947	1.11085	0.0494922	0.0445534
S7	10.0794	1.52895	0.151691	1.82766	0.0531565	0.0290844	8.22491	0.766604	0.0932052	1.19334	0.0735535	0.0616369	1.21279	0.0391736	0.0323003	1.37395	0.0505943	0.0368239
Run2
NRQ	GOI1	1 SEM		GOI2	1 SEM		GOI3	1 SEM		REF1	1 SEM		REF2	1 SEM		REF3	1 SEM
S1	7.33603	2.22354	0.303099	24.6754	1.26565	0.0512918	12.0003	0.657647	0.0548025	1.71119	0.0752496	0.043975	1	0.0623756	0.0623756	2.15099	0.0946633	0.0440092
S2	3.11666	0.21433	0.0687693	2.9897	0.213348	0.0713611	9.61309	2.72609	0.283581	1.30586	0.148733	0.113897	1.22688	0.118609	0.0966745	2.2974	0.325033	0.141479
S3	1.91189	0.0621754	0.0325204	6.1475	0.508954	0.0827903	1	0.177934	0.177934	1.47939	0.0590353	0.0399052	1.22688	0.0356747	0.0290775	2.02792	0.159552	0.0786775
S8										2.26577	0.160018	0.0706242	1.6245	0.113862	0.0700903	1	0.0477985	0.0477985
S9	4.27226	0.340716	0.0797507	4.67511	0.598364	0.127989	18.3156	4.11953	0.224919	1.8025	0.276999	0.153675	1.27456	0.0638914	0.0501282	1.60214	0.0876922	0.0547344
S10	3.72782	0.489852	0.131404	6.55835	0.418691	0.0638408	24.2235	6.55245	0.2705	1.27309	0.210458	0.165313	1.23399	0.0691284	0.0560201	2.34296	0.163285	0.0696918
S11	1	0.0894313	0.0894313	1	0.0674078	0.0674078	6.23332	0.808709	0.12974	1	0.0973021	0.0973021	1.57462	0.089946	0.0571225	2.33755	0.0827422	0.0353969
Run3
NRQ	GOI1	1 SEM		GOI2	1 SEM		GOI3	1 SEM		REF1	1 SEM		REF2	1 SEM		REF3	1 SEM
S1'	7.31065	0.386304	0.0528413	16.5069	1.05102	0.0636716	8.29169	0.375801	0.0453226	1.47427	0.0825863	0.0560185	1	0.120177	0.120177	2.03967	0.0912743	0.0447496
S2'	3.01049	0.218666	0.0726348	2.69447	0.190315	0.0706316	8.14925	2.34856	0.288194	1.3333	0.146951	0.110216	1.04247	0.18224	0.174816	2.16345	0.153475	0.07094
S3'	2.16345	0.441756	0.20419	3.92674	0.201851	0.0514043	1	0.0956804	0.0956804	1.70921	0.0608513	0.0356019	1.01983	0.0498844	0.0489143	1.72508	0.177663	0.102988
S8										2.16095	0.103713	0.0479943	1.39152	0.120665	0.0867143	1	0.129553	0.129553
S9	4.02317	0.444833	0.110568	4.60542	0.707994	0.153731	15.2951	2.82276	0.184553	1.87688	0.343465	0.182998	1.07054	0.0670163	0.0626007	1.49658	0.0930513	0.0621761
S10	3.69353	0.150857	0.0408436	6.40856	0.421628	0.0657914	17.5898	4.9782	0.283016	1.03886	0.0728665	0.0701409	1.18921	0.049374	0.0415184	2.43401	0.250138	0.102768
S11	1	0.0907247	0.0907247	1	0.0624154	0.0624154	5.06888	0.520352	0.102656	1	0.105986	0.105986	1.34723	0.0750011	0.0556704	2.23199	0.18334	0.0821418
Calibration factors
3 IRCs
Run1	5.23149	0.321153	0.0613885	2.24579	0.0605923	0.0269804	4.54902	0.306625	0.0674046	1.20627	0.0355652	0.0294836	1.13989	0.0502218	0.0440586	1.44616	0.0380966	0.0263434
Run2	3.52266	0.366943	0.104166	7.68298	0.309208	0.0402458	4.86801	0.550471	0.113079	1.48968	0.0637818	0.0428158	1.14605	0.0453332	0.0395561	2.15596	0.120561	0.0559198
Run3	3.62449	0.269509	0.0743578	5.58973	0.201414	0.0360328	4.07305	0.416843	0.102342	1.49773	0.0642321	0.0428863	1.02062	0.0740649	0.0725686	1.96716	0.0870936	0.0442739
S1-S2
Run1	6.68843	0.228203	0.0341191	2.53737	0.0815649	0.0321455	9.70234	0.943801	0.0972756	1.18168	0.0465398	0.0393846	1.11085	0.0723549	0.0651346	1.51484	0.0464471	0.0306614
Run2	4.78162	0.74307	0.155401	8.58906	0.377412	0.043941	10.7406	1.55109	0.144414	1.49485	0.0912542	0.0610457	1.10765	0.0637179	0.0575254	2.22299	0.164685	0.0740828
Run3	4.69134	0.210693	0.044911	6.66914	0.317098	0.0475471	8.22016	1.19906	0.145868	1.40201	0.086669	0.0618175	1.02101	0.108299	0.10607	2.10065	0.0880958	0.0419375
S1-S3
Run1	5.76239	0.503463	0.0873705	3.36553	0.1146	0.0340511	3.15105	0.124124	0.0393914	1.32485	0.0336296	0.0253837	1.09556	0.0523874	0.047818	1.36999	0.0417931	0.0305061
Run2	3.74509	0.570824	0.152419	12.3163	0.599752	0.0486957	3.46415	0.322481	0.093091	1.59107	0.0472406	0.029691	1.10765	0.0381143	0.0344101	2.08855	0.0941409	0.0450748
Run3	3.97696	0.419404	0.105458	8.05099	0.329414	0.040916	2.87953	0.152431	0.052936	1.5874	0.0526814	0.0331872	1.00987	0.0655155	0.0648753	1.87579	0.105317	0.0561451
S2-S3
Run1	3.71493	0.335594	0.0903367	1.32639	0.0436486	0.0329079	3.07908	0.29902	0.0971133	1.12117	0.0464478	0.0414281	1.217	0.0571624	0.0469698	1.45734	0.0515687	0.0353856
Run2	2.44105	0.0928464	0.0380355	4.28709	0.234291	0.0546504	3.1005	0.518995	0.167391	1.38992	0.0838714	0.0603427	1.22688	0.0619287	0.0504764	2.15846	0.17471	0.0809419
Run3	2.55207	0.276548	0.108362	3.25277	0.142076	0.0436784	2.85469	0.43343	0.151831	1.5096	0.0874235	0.0579117	1.03109	0.0935868	0.0907652	1.93187	0.120796	0.0625281
S1
Run1	10.3747	0.370308	0.0356933	6.43824	0.303333	0.0471142	9.92913	0.558726	0.0562714	1.39636	0.0432277	0.0309575	1	0.0929829	0.0929829	1.42405	0.0500895	0.035174
Run2	7.33603	2.22354	0.303099	24.6754	1.26565	0.0512918	12.0003	0.657647	0.0548025	1.71119	0.0752496	0.043975	1	0.0623756	0.0623756	2.15099	0.0946633	0.0440092
Run3	7.31065	0.386304	0.0528413	16.5069	1.05102	0.0636716	8.29169	0.375801	0.0453226	1.47427	0.0825863	0.0560185	1	0.120177	0.120177	2.03967	0.0912743	0.0447496
S2
Run1	4.31193	0.250777	0.0581588	1	0.0437444	0.0437444	9.48074	1.76565	0.186236	1	0.0724308	0.0724308	1.23399	0.112586	0.0912373	1.61142	0.0809453	0.0502322
Run2	3.11666	0.21433	0.0687693	2.9897	0.213348	0.0713611	9.61309	2.72609	0.283581	1.30586	0.148733	0.113897	1.22688	0.118609	0.0966745	2.2974	0.325033	0.141479
Run3	3.01049	0.218666	0.0726348	2.69447	0.190315	0.0706316	8.14925	2.34856	0.288194	1.3333	0.146951	0.110216	1.04247	0.18224	0.174816	2.16345	0.153475	0.07094
S3
Run1	3.20058	0.547481	0.171057	1.7593	0.0865129	0.0491747	1	0.0551386	0.0551386	1.25701	0.0505774	0.0402362	1.20025	0.0268496	0.02237	1.31798	0.0657049	0.0498526
Run2	1.91189	0.0621754	0.0325204	6.1475	0.508954	0.0827903	1	0.177934	0.177934	1.47939	0.0590353	0.0399052	1.22688	0.0356747	0.0290775	2.02792	0.159552	0.0786775
Run3	2.16345	0.441756	0.20419	3.92674	0.201851	0.0514043	1	0.0956804	0.0956804	1.70921	0.0608513	0.0356019	1.01983	0.0498844	0.0489143	1.72508	0.177663	0.102988
CNRQs for 3 IRCs																				Ratio of relative error (CNRQ/NRQ)							Log transformed ratios
Run1-2	GOI1	1 SEM		GOI2	1 SEM		GOI3	1 SEM		REF1	1 SEM		REF2	1 SEM		REF3	1 SEM			GOI1	GOI2	GOI3	REF1	REF2	REF3		GOI1	GOI2	GOI3	REF1	REF2	REF3
S1	1.98313	0.140824	0.071011	2.86681	0.155646	0.0542926	2.1827	0.191653	0.0878058	1.15758	0.0494877	0.042751	0.877281	0.0902662	0.102893	0.984715	0.0432735	0.0439452		1.98948	1.15236	1.5604	1.38096	1.10658	1.24937		0.298739	0.061589	0.193235	0.14018	0.043983	0.0966902		mean	0.145679
S2	0.824226	0.0696994	0.0845635	0.445278	0.0228854	0.0513957	2.08413	0.412779	0.198058	0.829	0.0648292	0.0782016	1.08256	0.109683	0.101318	1.11428	0.0632028	0.0567208		1.45401	1.17491	1.06348	1.07967	1.11049	1.12917		0.162568	0.0700039	0.0267303	0.0332928	0.0455157	0.05276		SEM	0.0172107
S3	0.611791	0.111186	0.181739	0.783377	0.0439396	0.05609	0.219828	0.0191435	0.0870842	1.04206	0.0519804	0.0498822	1.05296	0.052029	0.0494124	0.911371	0.0513876	0.0563849		1.06245	1.14063	1.57937	1.23973	2.20886	1.13103		0.0263072	0.0571441	0.198483	0.0933287	0.344169	0.053475		t	1.99006
S4	0.19115	0.0629884	0.329523	0.747137	0.0270061	0.0361461	0.428127	0.0325305	0.0759832	1.27554	0.0509265	0.0399254	1.13376	0.0537585	0.0474163	0.691489	0.0203914	0.0294891		1.01782	1.5027	2.16647	1.48304	2.70557	2.22513		0.00767014	0.176873	0.335753	0.171153	0.432259	0.347356		CI'	0.145679	0.111429	0.179929
S5	1.10403	0.0708064	0.0641346	1.37501	0.153419	0.111577	0.953372	0.112899	0.118421	1.31596	0.0398344	0.0302703	0.880327	0.0395016	0.0448715	0.863207	0.0232902	0.026981		3.4544	1.03058	1.21624	4.41488	5.27772	4.62709		0.538372	0.0130834	0.085021	0.644919	0.722446	0.665308		CI	1.39855	1.29249	1.51331
S6	1.11686	0.0984767	0.0881731	0.618185	0.03339	0.0540129	2.6077	0.521289	0.199904	1.11557	0.13143	0.117814	1.16698	0.0699917	0.0599769	0.768142	0.0397581	0.0517589		1.3931	1.15433	1.0622	1.03287	1.47382	1.16173		0.143983	0.0623298	0.0262082	0.0140439	0.168446	0.0651038		CI	1.399 [1.292,1.513]
S7	1.92667	0.315285	0.163642	0.813818	0.0322855	0.0396717	1.80806	0.207971	0.115024	0.989276	0.0675928	0.0683256	1.06396	0.0581245	0.0546303	0.950074	0.0430161	0.0452766		1.07878	1.36402	1.2341	1.10852	1.69133	1.22954		0.0329348	0.134821	0.0913495	0.0447428	0.228227	0.0897443		Max	5.278
S1	2.08252	0.667447	0.320499	3.21169	0.209391	0.0651964	2.46514	0.309767	0.125659	1.1487	0.0705024	0.0613759	0.872564	0.0644482	0.0738607	0.997692	0.0709964	0.0711606		1.05741	1.27109	2.29295	1.3957	1.18413	1.61695		0.0242423	0.104176	0.360394	0.144792	0.0733986	0.208696
S2	0.884745	0.110433	0.124819	0.389132	0.0318807	0.0819276	1.97475	0.60288	0.305295	0.876606	0.106664	0.121679	1.07054	0.111822	0.104454	1.0656	0.162109	0.152129		1.81504	1.14807	1.07657	1.06832	1.08047	1.07528		0.258887	0.0599686	0.0320426	0.0287025	0.0336133	0.031521
S3	0.54274	0.0592264	0.109125	0.800145	0.0736567	0.0920541	0.205423	0.0433083	0.210825	0.993092	0.0581245	0.0585288	1.07054	0.0525565	0.0490937	0.940609	0.0907927	0.0965255		3.35558	1.11189	1.18485	1.4667	1.68837	1.22685		0.525768	0.0460636	0.0736644	0.16634	0.227469	0.0887915
S8										1.52098	0.125616	0.0825892	1.41748	0.114082	0.0804819	0.46383	0.0341213	0.0735644					1.16942	1.14826	1.53905					0.0679696	0.0600403	0.187253
S9	1.21279	0.159106	0.13119	0.608502	0.0816413	0.134168	3.76244	0.947174	0.251745	1.20999	0.193028	0.159528	1.11214	0.071016	0.0638555	0.74312	0.0581482	0.0782488		1.645	1.04827	1.11927	1.03809	1.27384	1.42961		0.216166	0.0204745	0.0489343	0.0162339	0.105116	0.155217
S10	1.05824	0.177449	0.167683	0.85362	0.0644208	0.0754677	4.97605	1.4589	0.293185	0.854607	0.145939	0.170767	1.07674	0.0738405	0.068578	1.08673	0.0971031	0.089353		1.27609	1.18212	1.08386	1.033	1.22417	1.28212		0.105881	0.0726626	0.0349737	0.0140986	0.0878408	0.107928
S11	0.283876	0.0389734	0.13729	0.130158	0.0102185	0.0785082	1.28046	0.220371	0.172103	0.671286	0.0713615	0.106306	1.37395	0.0954643	0.0694814	1.08423	0.0717555	0.0661813		1.53515	1.16467	1.32652	1.09253	1.21636	1.86969		0.18615	0.0662047	0.122714	0.0384342	0.0850614	0.27177
Run1-3	GOI1	1 SEM		GOI2	1 SEM		GOI3	1 SEM		REF1	1 SEM		REF2	1 SEM		REF3	1 SEM			GOI1	GOI2	GOI3	REF1	REF2	REF3		GOI1	GOI2	GOI3	REF1	REF2	REF3
S1	1.98313	0.140824	0.071011	2.86681	0.155646	0.0542926	2.1827	0.191653	0.0878058	1.15758	0.0494877	0.042751	0.877281	0.0902662	0.102893	0.984715	0.0432735	0.0439452		1.98948	1.15236	1.5604	1.38096	1.10658	1.24937		0.298739	0.061589	0.193235	0.14018	0.043983	0.0966902		mean	0.144166
S2	0.824226	0.0696994	0.0845635	0.445278	0.0228854	0.0513957	2.08413	0.412779	0.198058	0.829	0.0648292	0.0782016	1.08256	0.109683	0.101318	1.11428	0.0632028	0.0567208		1.45401	1.17491	1.06348	1.07967	1.11049	1.12917		0.162568	0.0700039	0.0267303	0.0332928	0.0455157	0.05276		SEM	0.0171631
S3	0.611791	0.111186	0.181739	0.783377	0.0439396	0.05609	0.219828	0.0191435	0.0870842	1.04206	0.0519804	0.0498822	1.05296	0.052029	0.0494124	0.911371	0.0513876	0.0563849		1.06245	1.14063	1.57937	1.23973	2.20886	1.13103		0.0263072	0.0571441	0.198483	0.0933287	0.344169	0.053475		t	1.99006
S4	0.19115	0.0629884	0.329523	0.747137	0.0270061	0.0361461	0.428127	0.0325305	0.0759832	1.27554	0.0509265	0.0399254	1.13376	0.0537585	0.0474163	0.691489	0.0203914	0.0294891		1.01782	1.5027	2.16647	1.48304	2.70557	2.22513		0.00767014	0.176873	0.335753	0.171153	0.432259	0.347356		CI'	0.144166	0.11001	0.178321
S5	1.10403	0.0708064	0.0641346	1.37501	0.153419	0.111577	0.953372	0.112899	0.118421	1.31596	0.0398344	0.0302703	0.880327	0.0395016	0.0448715	0.863207	0.0232902	0.026981		3.4544	1.03058	1.21624	4.41488	5.27772	4.62709		0.538372	0.0130834	0.085021	0.644919	0.722446	0.665308		CI	1.39369	1.28828	1.50772
S6	1.11686	0.0984767	0.0881731	0.618185	0.03339	0.0540129	2.6077	0.521289	0.199904	1.11557	0.13143	0.117814	1.16698	0.0699917	0.0599769	0.768142	0.0397581	0.0517589		1.3931	1.15433	1.0622	1.03287	1.47382	1.16173		0.143983	0.0623298	0.0262082	0.0140439	0.168446	0.0651038		CI	1.394 [1.288,1.508]
S7	1.92667	0.315285	0.163642	0.813818	0.0322855	0.0396717	1.80806	0.207971	0.115024	0.989276	0.0675928	0.0683256	1.06396	0.0581245	0.0546303	0.950074	0.0430161	0.0452766		1.07878	1.36402	1.2341	1.10852	1.69133	1.22954		0.0329348	0.134821	0.0913495	0.0447428	0.228227	0.0897443		Max	5.278
S1'	2.01702	0.235593	0.116803	2.95308	0.22244	0.0753246	2.03574	0.248002	0.121824	0.984336	0.0694027	0.0705072	0.979798	0.123964	0.12652	1.03686	0.0742609	0.0716209		2.21044	1.18302	2.68793	1.25864	1.05278	1.60048		0.344479	0.0729911	0.429417	0.0999022	0.0223362	0.20425
S2'	0.830598	0.105478	0.12699	0.482039	0.0391864	0.081293	2.00077	0.619407	0.309584	0.890213	0.105259	0.11824	1.02141	0.183072	0.179235	1.09979	0.0993436	0.09033		1.74834	1.15094	1.07422	1.07281	1.02528	1.27333		0.242625	0.0610539	0.0310946	0.0305208	0.0108426	0.104941
S3'	0.596898	0.136824	0.229226	0.702493	0.0458622	0.0652849	0.245516	0.0363676	0.148127	1.1412	0.0635466	0.0556839	0.99923	0.0628586	0.062907	0.876943	0.102769	0.11719		1.12261	1.27003	1.54814	1.56407	1.28607	1.1379		0.0502277	0.103814	0.189811	0.194256	0.109264	0.0561046
S8										1.44282	0.0927974	0.0643168	1.36341	0.129947	0.0953103	0.508348	0.071731	0.141106					1.34009	1.09913	1.08918					0.127135	0.0410492	0.0370992
S9	1.11	0.168617	0.151907	0.823908	0.130928	0.158911	3.7552	0.812779	0.216441	1.25315	0.235517	0.18794	1.04891	0.0776726	0.0740509	0.760782	0.0636192	0.0836235		1.37389	1.0337	1.17278	1.02701	1.18291	1.34495		0.13795	0.0143946	0.0692183	0.011573	0.0729512	0.128705
S10	1.01905	0.114019	0.111888	1.14649	0.0884227	0.0771248	4.31858	1.31618	0.304771	0.693622	0.0569993	0.0821763	1.16518	0.0668176	0.0573452	1.23732	0.144763	0.116997		2.73941	1.17226	1.07687	1.17159	1.3812	1.13846		0.437658	0.0690247	0.0321616	0.0687752	0.140256	0.0563167
S11	0.275901	0.0381119	0.138136	0.1789	0.0132861	0.0742658	1.24449	0.190066	0.152726	0.667677	0.0763205	0.114308	1.32002	0.0901474	0.0682926	1.13463	0.112748	0.0993695		1.52259	1.18986	1.48774	1.07852	1.22673	1.20973		0.182582	0.0754968	0.172527	0.0328267	0.0887493	0.0826888
CNRQs for 2 IRCs																																							Rescaled (to mean) CNRQs								Ratio between selected IRCs
S1-S2																																														S1-S2/S1-S3
Run1-2	GOI1	1 SEM		GOI2	1 SEM		GOI3	1 SEM		REF1	1 SEM		REF2	1 SEM		REF3	1 SEM			GOI1	GOI2	GOI3	REF1	REF2	REF3		GOI1	GOI2	GOI3	REF1	REF2	REF3							GOI1	GOI2	GOI3	REF1	REF2	REF3			GOI1	GOI2	GOI3
S1	1.55114	0.0765915	0.0493774	2.53737	0.144721	0.0570358	1.02337	0.115006	0.112379	1.18168	0.0591961	0.0500951	0.90021	0.102198	0.113527	0.940066	0.0438652	0.0466619		1.38338	1.21059	1.99709	1.61819	1.22094	1.3266		0.140941	0.0829955	0.300397	0.209029	0.0866953	0.122741							2.3413	3.69254	1.65114	1.11678	0.809876	1.10564			1.04497	0.96465	1.0032
S2	0.644685	0.04347	0.0674282	0.394109	0.0213944	0.0542854	0.97716	0.205311	0.21011	0.846256	0.0697705	0.0824461	1.11085	0.124528	0.112102	1.06376	0.0626027	0.0588506		1.15938	1.24097	1.12819	1.13827	1.22868	1.17157		0.064226	0.0937604	0.0523842	0.0562471	0.0894393	0.0687687							0.973087	0.573533	1.57658	0.799782	0.999381	1.25111			1.04497	0.96465	1.0032
S3	0.478525	0.0834674	0.174426	0.693355	0.0407341	0.0587493	0.103068	0.0115246	0.111816	1.06376	0.0598933	0.0563036	1.08048	0.0744112	0.068869	0.870048	0.0509212	0.0585269		1.0197	1.19471	2.02791	1.39933	3.07862	1.174		0.0084717	0.0772611	0.307048	0.145919	0.488357	0.0696681							0.722285	1.00902	0.166292	1.00534	0.972053	1.02329			1.04497	0.96465	1.0032
S4	0.149512	0.0486733	0.325547	0.66128	0.0265496	0.0401488	0.200731	0.0207566	0.103405	1.30209	0.0621182	0.0477064	1.16339	0.0784719	0.0674511	0.660135	0.0220505	0.0334029		1.00554	1.66911	2.94834	1.77207	3.84876	2.52045		0.00239838	0.222485	0.469577	0.248481	0.585321	0.401479							0.225673	0.962338	0.323864	1.23059	1.04665	0.776405			1.04497	0.96465	1.0032
S5	0.863539	0.0335428	0.0388435	1.217	0.137445	0.112937	0.446996	0.0615212	0.137633	1.34335	0.053703	0.0399769	0.903335	0.0593375	0.0656871	0.824067	0.0257199	0.0312109		2.09218	1.04315	1.41356	5.83058	7.72603	5.3525		0.320598	0.0183459	0.150313	0.765712	0.887956	0.728557							1.30343	1.77106	0.721195	1.26957	0.812688	0.96921			1.04497	0.96465	1.0032
S6	0.873573	0.0628126	0.0719031	0.547147	0.0310613	0.0567696	1.22264	0.259017	0.21185	1.13879	0.137421	0.120673	1.19748	0.091969	0.0768022	0.733312	0.0396608	0.0540844		1.13604	1.21324	1.12569	1.05793	1.88728	1.21392		0.0553953	0.0839478	0.0514169	0.0244575	0.275836	0.0841915							1.31857	0.796244	1.97264	1.07625	1.07732	0.862471			1.04497	0.96465	1.0032
S7	1.50699	0.234308	0.155481	0.720298	0.031225	0.0433501	0.847724	0.114206	0.134721	1.00987	0.0738672	0.0731454	1.09177	0.0793756	0.0727037	0.906995	0.0434613	0.0479178		1.02498	1.49049	1.44542	1.18672	2.25087	1.30127		0.0107169	0.17333	0.159995	0.0743465	0.35235	0.114368							2.27464	1.04823	1.36774	0.954408	0.982213	1.06674			1.04497	0.96465	1.0032
S1	1.53421	0.522576	0.340615	2.87288	0.194035	0.0675401	1.11729	0.172579	0.154463	1.14472	0.0861239	0.0752355	0.902814	0.0766057	0.0848522	0.967612	0.083378	0.0861688		1.12377	1.31678	2.81853	1.71087	1.36034	1.95797		0.0506792	0.119514	0.450023	0.233217	0.133648	0.291807							2.31574	4.18081	1.80266	1.08186	0.812219	1.13804			0.949975	1.04288	0.996275
S2	0.651799	0.0678956	0.104166	0.348082	0.0140088	0.0402458	0.895025	0.101209	0.113079	0.873573	0.0374027	0.0428158	1.10765	0.0438143	0.0395561	1.03347	0.0577916	0.0559198		1.51472	0.563974	0.398754	0.375917	0.409168	0.395252		0.180333	-0.248741	-0.399295	-0.424908	-0.388098	-0.403126							0.983826	0.506552	1.44406	0.825598	0.996499	1.2155			0.949975	1.04288	0.996275
S3	0.399841	0.0543612	0.135957	0.715736	0.0377322	0.0527181	0.0931048	0.0111487	0.119744	0.989657	0.0492599	0.0497747	1.10765	0.0687389	0.0620584	0.912249	0.0581099	0.0636996		4.18067	0.636766	0.672968	1.24732	2.13424	0.80963		0.621245	-0.19602	-0.172005	0.0959791	0.329244	-0.0917135							0.60352	1.04159	0.150218	0.935307	0.996499	1.07292			0.949975	1.04288	0.996275
S8										1.51572	0.0789738	0.0521033	1.46662	0.0768929	0.0524284	0.449845	0.0323099	0.0718245					0.737754	0.748013	1.50265					-0.132088	-0.126091	0.176858										1.43248	1.31945	0.529076
S9	0.893475	0.13244	0.14823	0.54431	0.031239	0.057392	1.70527	0.212914	0.124856	1.20581	0.0653208	0.0541718	1.15069	0.0874335	0.0759835	0.720715	0.0571109	0.079242		1.85867	0.448413	0.555117	0.352509	1.51578	1.44776		0.269202	-0.348322	-0.255616	-0.45283	0.180637	0.160695							1.34861	0.792115	2.75133	1.13959	1.03522	0.847654			0.949975	1.04288	0.996275
S10	0.779615	0.0812097	0.104166	0.763571	0.0307305	0.0402458	2.25532	0.25503	0.113079	0.85165	0.0364641	0.0428158	1.11406	0.0440681	0.0395561	1.05397	0.0589378	0.0559198		0.792717	0.630408	0.418037	0.258999	0.706106	0.802387		-0.100882	-0.200378	-0.378785	-0.586702	-0.15113	-0.0956161							1.17675	1.1112	3.6388	0.80488	1.00227	1.23961			0.949975	1.04288	0.996275
S11	0.209134	0.0217847	0.104166	0.116427	0.0046857	0.0402458	0.580352	0.0656257	0.113079	0.668964	0.0286422	0.0428158	1.42158	0.0562324	0.0395561	1.05154	0.0588017	0.0559198		1.16476	0.597049	0.871584	0.44003	0.692479	1.57979		0.0662381	-0.22399	-0.0596905	-0.356518	-0.159594	0.1986							0.315667	0.169432	0.936355	0.632226	1.27893	1.23674			0.949975	1.04288	0.996275
Run1-3	GOI1	1 SEM		GOI2	1 SEM		GOI3	1 SEM		REF1	1 SEM		REF2	1 SEM		REF3	1 SEM			GOI1	GOI2	GOI3	REF1	REF2	REF3		GOI1	GOI2	GOI3	REF1	REF2	REF3							GOI1	GOI2	GOI3	REF1	REF2	REF3			GOI1	GOI2	GOI3
S1	1.55114	0.0765915	0.0493774	2.53737	0.144721	0.0570358	1.02337	0.115006	0.112379	1.18168	0.0591961	0.0500951	0.90021	0.102198	0.113527	0.940066	0.0438652	0.0466619		1.38338	1.21059	1.99709	1.61819	1.22094	1.3266		0.140941	0.0829955	0.300397	0.209029	0.0866953	0.122741							2.3179	3.54622	1.6057	1.09664	0.827406	1.10209			1.00749	1.04441	0.965679
S2	0.644685	0.04347	0.0674282	0.394109	0.0213944	0.0542854	0.97716	0.205311	0.21011	0.846256	0.0697705	0.0824461	1.11085	0.124528	0.112102	1.06376	0.0626027	0.0588506		1.15938	1.24097	1.12819	1.13827	1.22868	1.17157		0.064226	0.0937604	0.0523842	0.0562471	0.0894393	0.0687687							0.963365	0.550806	1.53319	0.785361	1.02101	1.2471			1.00749	1.04441	0.965679
S3	0.478525	0.0834674	0.174426	0.693355	0.0407341	0.0587493	0.103068	0.0115246	0.111816	1.06376	0.0598933	0.0563036	1.08048	0.0744112	0.068869	0.870048	0.0509212	0.0585269		1.0197	1.19471	2.02791	1.39933	3.07862	1.174		0.0084717	0.0772611	0.307048	0.145919	0.488357	0.0696681							0.715069	0.969031	0.161716	0.98721	0.993092	1.02			1.00749	1.04441	0.965679
S4	0.149512	0.0486733	0.325547	0.66128	0.0265496	0.0401488	0.200731	0.0207566	0.103405	1.30209	0.0621182	0.0477064	1.16339	0.0784719	0.0674511	0.660135	0.0220505	0.0334029		1.00554	1.66911	2.94834	1.77207	3.84876	2.52045		0.00239838	0.222485	0.469577	0.248481	0.585321	0.401479							0.223418	0.924203	0.314952	1.2084	1.0693	0.77391			1.00749	1.04441	0.965679
S5	0.863539	0.0335428	0.0388435	1.217	0.137445	0.112937	0.446996	0.0615212	0.137633	1.34335	0.053703	0.0399769	0.903335	0.0593375	0.0656871	0.824067	0.0257199	0.0312109		2.09218	1.04315	1.41356	5.83058	7.72603	5.3525		0.320598	0.0183459	0.150313	0.765712	0.887956	0.728557							1.2904	1.70088	0.701349	1.24668	0.830278	0.966096			1.00749	1.04441	0.965679
S6	0.873573	0.0628126	0.0719031	0.547147	0.0310613	0.0567696	1.22264	0.259017	0.21185	1.13879	0.137421	0.120673	1.19748	0.091969	0.0768022	0.733312	0.0396608	0.0540844		1.13604	1.21324	1.12569	1.05793	1.88728	1.21392		0.0553953	0.0839478	0.0514169	0.0244575	0.275836	0.0841915							1.3054	0.764691	1.91836	1.05684	1.10063	0.8597			1.00749	1.04441	0.965679
S7	1.50699	0.234308	0.155481	0.720298	0.031225	0.0433501	0.847724	0.114206	0.134721	1.00987	0.0738672	0.0731454	1.09177	0.0793756	0.0727037	0.906995	0.0434613	0.0479178		1.02498	1.49049	1.44542	1.18672	2.25087	1.30127		0.0107169	0.17333	0.159995	0.0743465	0.35235	0.114368							2.25192	1.00669	1.3301	0.9372	1.00347	1.06332			1.00749	1.04441	0.965679
S1'	1.55833	0.108068	0.0693484	2.47512	0.196687	0.0794657	1.0087	0.154076	0.152747	1.05154	0.0877229	0.0834235	0.97942	0.156993	0.160292	0.970971	0.059549	0.0613293		1.31239	1.24806	3.37021	1.48921	1.33379	1.3705		0.118063	0.096234	0.527657	0.172957	0.125088	0.136879							2.32864	3.45922	1.58268	0.975871	0.90021	1.13832			0.991329	0.950566	1.04159
S2'	0.641713	0.054801	0.085398	0.40402	0.0344	0.0851443	0.991373	0.32022	0.323006	0.950989	0.120175	0.126368	1.02101	0.208775	0.204479	1.0299	0.0848727	0.082409		1.17572	1.20547	1.1208	1.14655	1.16968	1.16167		0.070303	0.0811564	0.0495265	0.0593939	0.0680664	0.0650832							0.958923	0.564658	1.55549	0.882557	0.938438	1.2074			0.991329	0.950566	1.04159
S3'	0.461158	0.0964149	0.209071	0.588793	0.0412287	0.0700223	0.121652	0.021222	0.174448	1.21911	0.0869674	0.0713365	0.998845	0.11667	0.116805	0.821216	0.0913188	0.111199		1.0239	1.36219	1.82324	2.00373	2.38796	1.07973		0.0102587	0.134237	0.260843	0.301838	0.378026	0.0333153							0.689117	0.822896	0.190876	1.13139	0.918064	0.962753			0.991329	0.950566	1.04159
S8										1.54132	0.120626	0.0782615	1.36289	0.186721	0.137004	0.476044	0.0648236	0.136171					1.63064	1.57995	1.05109					0.212358	0.198644	0.0216395										1.43041	1.25266	0.558091
S9	0.857574	0.102344	0.119341	0.690557	0.111121	0.160916	1.86068	0.437705	0.235239	1.3387	0.25858	0.193157	1.0485	0.129139	0.123165	0.712436	0.0534309	0.0749974		1.07935	1.04674	1.27464	1.05551	1.96747	1.20621		0.0331605	0.0198377	0.105388	0.0234643	0.293909	0.0814232							1.28149	0.965121	2.91947	1.24237	0.963707	0.835226			0.991329	0.950566	1.04159
S10	0.787308	0.0477942	0.0607059	0.960928	0.0780025	0.0811741	2.13984	0.681314	0.318396	0.740977	0.0692769	0.0934941	1.16473	0.13267	0.113906	1.15869	0.12861	0.110995		1.4863	1.23381	1.12501	1.33295	2.74351	1.08006		0.172106	0.0912482	0.0511553	0.124813	0.438306	0.0334478							1.17649	1.34299	3.35746	0.687657	1.07054	1.3584			0.991329	0.950566	1.04159
S11	0.213159	0.0215785	0.101232	0.149944	0.0117651	0.0784628	0.61664	0.10999	0.17837	0.71326	0.0875145	0.122696	1.31951	0.158066	0.119792	1.06253	0.097995	0.0922282		1.11582	1.25711	1.73754	1.15767	2.1518	1.12279		0.0475935	0.0993718	0.239936	0.0635838	0.332802	0.0502992							0.318527	0.209562	0.967526	0.661935	1.21279	1.24566			0.991329	0.950566	1.04159
S1-S3																																														S1-S2/S2-S3
Run1-2	GOI1	1 SEM		GOI2	1 SEM		GOI3	1 SEM		REF1	1 SEM		REF2	1 SEM		REF3	1 SEM			GOI1	GOI2	GOI3	REF1	REF2	REF3		GOI1	GOI2	GOI3	REF1	REF2	REF3							GOI1	GOI2	GOI3	REF1	REF2	REF3			GOI1	GOI2	GOI3
S1	1.80042	0.169924	0.0943802	1.913	0.111204	0.0581311	3.15105	0.216442	0.0686888	1.05397	0.0421943	0.0400337	0.912776	0.0954381	0.104558	1.03946	0.0483972	0.04656		2.6442	1.23383	1.22067	1.29318	1.12449	1.32371		0.422294	0.0912566	0.0865984	0.11166	0.0509543	0.121791							2.24054	3.82786	1.64587	1.08813	0.81551	1.12692			1.03969	1.02156	1.04469
S2	0.748289	0.0785384	0.104957	0.29713	0.0164714	0.0554351	3.00876	0.572734	0.190356	0.7548	0.0579308	0.0767499	1.12636	0.116025	0.103009	1.17623	0.0691267	0.0587699		1.80467	1.26725	1.02212	1.05963	1.12902	1.16996		0.256398	0.102862	0.00950373	0.0251547	0.0527018	0.0681723							0.931211	0.594551	1.57154	0.779261	1.00633	1.27519			1.03969	1.02156	1.04469
S3	0.555426	0.106685	0.192078	0.52274	0.0312668	0.0598133	0.317354	0.0215052	0.067764	0.948794	0.0451379	0.0475739	1.09556	0.0578366	0.0527918	0.962039	0.056227	0.0584457		1.12289	1.21634	1.22897	1.18237	2.35993	1.17237		0.0503378	0.0850558	0.0895428	0.0727524	0.3729	0.069065							0.691202	1.04599	0.165761	0.979542	0.978814	1.04298			1.03969	1.02156	1.04469
S4	0.173539	0.058194	0.335337	0.498558	0.020785	0.0416902	0.618066	0.0325982	0.0527423	1.16137	0.0429722	0.0370011	1.17963	0.0600766	0.0509284	0.729932	0.0242779	0.0332604		1.03577	1.73319	1.50382	1.37442	2.90597	2.5097		0.015265	0.238846	0.177195	0.13812	0.463291	0.399622							0.215962	0.997604	0.32283	1.19901	1.05393	0.791346			1.03969	1.02156	1.04469
S5	1.00231	0.089528	0.0893214	0.917534	0.104135	0.113494	1.37634	0.14456	0.105033	1.19817	0.0315039	0.0262934	0.915945	0.0444856	0.0485679	0.911196	0.0283003	0.0310584		4.811	1.04829	1.07874	3.83485	5.71249	5.32634		0.682236	0.0204829	0.0329162	0.583748	0.756826	0.726429							1.24733	1.83596	0.718892	1.237	0.818341	0.987862			1.03969	1.02156	1.04469
S6	1.01396	0.109393	0.107887	0.41251	0.0238719	0.0578699	3.76461	0.723841	0.192275	1.01572	0.118692	0.116856	1.21419	0.0762396	0.0627903	0.810846	0.0437829	0.0539966		1.70457	1.23676	1.02167	1.02446	1.54296	1.21195		0.231616	0.0922851	0.00931084	0.0104958	0.188354	0.0834851							1.26183	0.825423	1.96634	1.04863	1.08481	0.879069			1.03969	1.02156	1.04469
S7	1.74917	0.306198	0.175054	0.543054	0.0243187	0.0447814	2.61021	0.264121	0.101187	0.90073	0.0600418	0.0666591	1.10701	0.06388	0.057705	1.00289	0.0479569	0.0478186		1.15401	1.53971	1.08564	1.08148	1.78652	1.29858		0.0622111	0.187438	0.0356864	0.0340188	0.252007	0.113467							2.17676	1.08664	1.36337	0.92992	0.989044	1.08727			1.03969	1.02156	1.04469
S1	1.95884	0.664566	0.339265	2.00347	0.141697	0.0707257	3.46415	0.374212	0.108024	1.07549	0.0570657	0.05306	0.902814	0.0643141	0.0712374	1.0299	0.0648798	0.0629964		1.11932	1.37889	1.97116	1.20659	1.14207	1.43144		0.0489544	0.139529	0.294721	0.0815609	0.0576934	0.155772							2.43769	4.0089	1.8094	1.11035	0.806608	1.11655			0.955606	0.975425	0.950271
S2	0.832199	0.139156	0.167215	0.242743	0.0209712	0.0863926	2.77502	0.828261	0.29847	0.820742	0.096604	0.117703	1.10765	0.113662	0.102616	1.1	0.163334	0.148486		2.43153	1.21064	1.0525	1.03342	1.06146	1.04953		0.38588	0.083015	0.022223	0.0142766	0.0259025	0.0209931							1.03563	0.485723	1.44946	0.847339	0.989616	1.19255			0.955606	0.975425	0.950271
S3	0.510506	0.0795623	0.15585	0.499134	0.0479416	0.0960495	0.288671	0.0579693	0.200814	0.929805	0.0462477	0.0497392	1.10765	0.0499002	0.0450506	0.970971	0.0880424	0.0906746		4.79238	1.16015	1.12859	1.24643	1.54933	1.15248		0.680551	0.0645156	0.0525361	0.0956687	0.190144	0.0616352							0.635301	0.998757	0.15078	0.959937	0.989616	1.05267			0.955606	0.975425	0.950271
S8										1.42405	0.109099	0.0766116	1.46662	0.114516	0.0780814	0.478802	0.0314571	0.0656996					1.08478	1.11401	1.37451					0.0353409	0.0468897	0.138148										1.4702	1.31034	0.519087
S9	1.14076	0.196237	0.172023	0.379586	0.0519805	0.13694	5.28719	1.28702	0.243423	1.13288	0.177316	0.156517	1.15069	0.0699644	0.0608021	0.767107	0.0543921	0.0709055		2.15701	1.06993	1.08227	1.01849	1.21293	1.29545		0.333851	0.0293563	0.0343345	0.00795822	0.0838362	0.11242							1.41963	0.759544	2.76162	1.1696	1.02807	0.83165			0.955606	0.975425	0.950271
S10	0.99539	0.200315	0.201243	0.532493	0.0427553	0.0802927	6.99262	2.00038	0.28607	0.800145	0.134391	0.167958	1.11406	0.0732434	0.0657443	1.12181	0.0931084	0.0829981		1.53148	1.2577	1.05756	1.016	1.17358	1.19093		0.185111	0.0995778	0.0243054	0.00689414	0.0695139	0.0758865							1.23872	1.06551	3.6524	0.826075	0.995349	1.2162			0.955606	0.975425	0.950271
S11	0.267016	0.0471868	0.176719	0.081193	0.00675177	0.083157	1.79938	0.287329	0.159682	0.628507	0.0639388	0.101731	1.42158	0.0948	0.0666861	1.11922	0.0641452	0.0573121		1.97603	1.23364	1.23079	1.04552	1.16742	1.61913		0.295794	0.0911886	0.0901829	0.0193324	0.067228	0.209281							0.33229	0.162465	0.939857	0.648875	1.2701	1.21339			0.955606	0.975425	0.950271
Run1-3	GOI1	1 SEM		GOI2	1 SEM		GOI3	1 SEM		REF1	1 SEM		REF2	1 SEM		REF3	1 SEM			GOI1	GOI2	GOI3	REF1	REF2	REF3		GOI1	GOI2	GOI3	REF1	REF2	REF3							GOI1	GOI2	GOI3	REF1	REF2	REF3			GOI1	GOI2	GOI3
S1	1.80042	0.169924	0.0943802	1.913	0.111204	0.0581311	3.15105	0.216442	0.0686888	1.05397	0.0421943	0.0400337	0.912776	0.0954381	0.104558	1.03946	0.0483972	0.04656		2.6442	1.23383	1.22067	1.29318	1.12449	1.32371		0.422294	0.0912566	0.0865984	0.11166	0.0509543	0.121791							2.30067	3.39542	1.66277	1.10204	0.828601	1.09511			1.00964	1.03251	0.959264
S2	0.748289	0.0785384	0.104957	0.29713	0.0164714	0.0554351	3.00876	0.572734	0.190356	0.7548	0.0579308	0.0767499	1.12636	0.116025	0.103009	1.17623	0.0691267	0.0587699		1.80467	1.26725	1.02212	1.05963	1.12902	1.16996		0.256398	0.102862	0.00950373	0.0251547	0.0527018	0.0681723							0.9562	0.527383	1.58768	0.789227	1.02249	1.2392			1.00964	1.03251	0.959264
S3	0.555426	0.106685	0.192078	0.52274	0.0312668	0.0598133	0.317354	0.0215052	0.067764	0.948794	0.0451379	0.0475739	1.09556	0.0578366	0.0527918	0.962039	0.056227	0.0584457		1.12289	1.21634	1.22897	1.18237	2.35993	1.17237		0.0503378	0.0850558	0.0895428	0.0727524	0.3729	0.069065							0.709751	0.927824	0.167464	0.992069	0.994528	1.01354			1.00964	1.03251	0.959264
S4	0.173539	0.058194	0.335337	0.498558	0.020785	0.0416902	0.618066	0.0325982	0.0527423	1.16137	0.0429722	0.0370011	1.17963	0.0600766	0.0509284	0.729932	0.0242779	0.0332604		1.03577	1.73319	1.50382	1.37442	2.90597	2.5097		0.015265	0.238846	0.177195	0.13812	0.463291	0.399622							0.221757	0.884902	0.326146	1.21435	1.07085	0.769008			1.00964	1.03251	0.959264
S5	1.00231	0.089528	0.0893214	0.917534	0.104135	0.113494	1.37634	0.14456	0.105033	1.19817	0.0315039	0.0262934	0.915945	0.0444856	0.0485679	0.911196	0.0283003	0.0310584		4.811	1.04829	1.07874	3.83485	5.71249	5.32634		0.682236	0.0204829	0.0329162	0.583748	0.756826	0.726429							1.28081	1.62855	0.726276	1.25282	0.831478	0.959977			1.00964	1.03251	0.959264
S6	1.01396	0.109393	0.107887	0.41251	0.0238719	0.0578699	3.76461	0.723841	0.192275	1.01572	0.118692	0.116856	1.21419	0.0762396	0.0627903	0.810846	0.0437829	0.0539966		1.70457	1.23676	1.02167	1.02446	1.54296	1.21195		0.231616	0.0922851	0.00931084	0.0104958	0.188354	0.0834851							1.29569	0.732173	1.98654	1.06205	1.10222	0.854255			1.00964	1.03251	0.959264
S7	1.74917	0.306198	0.175054	0.543054	0.0243187	0.0447814	2.61021	0.264121	0.101187	0.90073	0.0600418	0.0666591	1.10701	0.06388	0.057705	1.00289	0.0479569	0.0478186		1.15401	1.53971	1.08564	1.08148	1.78652	1.29858		0.0622111	0.187438	0.0356864	0.0340188	0.252007	0.113467							2.23517	0.963878	1.37738	0.941813	1.00492	1.05658			1.00964	1.03251	0.959264
S1'	1.83825	0.216833	0.117956	2.0503	0.155176	0.0756848	2.87953	0.200667	0.0696876	0.928731	0.0604708	0.0651111	0.990228	0.135236	0.13657	1.08736	0.0780693	0.071797		2.23228	1.18867	1.53759	1.16232	1.1364	1.60441		0.348748	0.075063	0.186841	0.0653241	0.055533	0.205317							2.34901	3.63912	1.51949	0.971091	0.898911	1.14557			0.988865	0.963365	1.04972
S2'	0.756983	0.0969332	0.128052	0.334675	0.0273185	0.0816268	2.83006	0.82925	0.293015	0.839926	0.0966788	0.115104	1.03228	0.192485	0.186466	1.15335	0.104343	0.0904697		1.76296	1.15567	1.01673	1.04435	1.06664	1.2753		0.246242	0.0628339	0.00720547	0.0188462	0.0280176	0.105612							0.967311	0.594023	1.49339	0.878235	0.937084	1.2151			0.988865	0.963365	1.04972
S3'	0.543996	0.125019	0.229816	0.487734	0.0320442	0.0657002	0.347279	0.0379742	0.109348	1.07674	0.0524061	0.0486712	1.00987	0.0820508	0.0812491	0.919656	0.107874	0.117298		1.1255	1.27811	1.14285	1.3671	1.66105	1.13895		0.0513441	0.106567	0.0579874	0.135799	0.220383	0.0565035							0.695144	0.86569	0.183255	1.12585	0.916739	0.96889			0.988865	0.963365	1.04972
S8										1.36131	0.0794341	0.058351	1.37793	0.149225	0.108297	0.533108	0.0752725	0.141196					1.21579	1.24889	1.08987					0.084859	0.0965245	0.0373745										1.4234	1.25086	0.561648
S9	1.01162	0.154572	0.152796	0.572032	0.0910002	0.159082	5.31167	1.01981	0.191995	1.18236	0.219899	0.185983	1.06008	0.0955695	0.0901535	0.797837	0.0668383	0.0837743		1.38192	1.03481	1.04032	1.01631	1.44014	1.34737		0.140484	0.0148619	0.0171685	0.00702679	0.158403	0.129488							1.2927	1.01531	2.80291	1.23629	0.962316	0.84055			0.988865	0.963365	1.04972
S10	0.928731	0.105032	0.113092	0.795996	0.0616711	0.0774766	6.10856	1.75881	0.287925	0.65444	0.0507819	0.077596	1.17759	0.0907016	0.0770233	1.29759	0.151954	0.117105		2.76889	1.17761	1.01734	1.10629	1.85516	1.13951		0.442306	0.0710015	0.00746698	0.043868	0.268381	0.0567169							1.18678	1.41283	3.22341	0.684289	1.06899	1.36706			0.988865	0.963365	1.04972
S11	0.251448	0.0349797	0.139113	0.124208	0.0092698	0.0746311	1.76031	0.203318	0.115501	0.629961	0.0699636	0.11106	1.33407	0.114045	0.0854869	1.18989	0.11839	0.0994965		1.53335	1.19572	1.12513	1.04788	1.53559	1.21128		0.185643	0.077628	0.0512011	0.020311	0.186275	0.0832434							0.321313	0.22046	0.928896	0.658693	1.21104	1.2536			0.988865	0.963365	1.04972
S2-S3																																														S1-S3/S2-S3
Run1-2	GOI1	1 SEM		GOI2	1 SEM		GOI3	1 SEM		REF1	1 SEM		REF2	1 SEM		REF3	1 SEM			GOI1	GOI2	GOI3	REF1	REF2	REF3		GOI1	GOI2	GOI3	REF1	REF2	REF3							GOI1	GOI2	GOI3	REF1	REF2	REF3			GOI1	GOI2	GOI3
S1	2.79271	0.271263	0.0971325	4.85397	0.278953	0.0574689	3.2247	0.361936	0.112238	1.24545	0.0644111	0.0517171	0.82169	0.0855978	0.104173	0.97716	0.0487538	0.0498934		2.72131	1.21978	1.99459	1.67058	1.12034	1.41847		0.434778	0.0862814	0.299854	0.222868	0.0493515	0.151821		mean	0.138125				2.25192	3.61463	1.5805	1.10555	0.814333	1.11076			0.994948	1.05899	1.04135
S2	1.1607	0.124705	0.107439	0.753929	0.0412703	0.0547404	3.07908	0.646715	0.210035	0.891929	0.074424	0.0834416	1.01396	0.10405	0.102618	1.10573	0.067941	0.0614444		1.84734	1.25137	1.12779	1.15202	1.12474	1.22321		0.266547	0.0973848	0.0522289	0.0614598	0.0510502	0.0874999		SEM	0.0141586				0.935939	0.561431	1.50913	0.791738	1.00488	1.25691			0.994948	1.05899	1.04135
S3	0.861546	0.166662	0.193445	1.32639	0.0784821	0.0591699	0.324772	0.0362689	0.111675	1.12117	0.0647491	0.0577516	0.986233	0.0513086	0.0520248	0.904379	0.0552887	0.0611344		1.13088	1.20326	2.02535	1.43531	2.32565	1.2263		0.0534182	0.0803595	0.306499	0.156947	0.366544	0.0885983		t	1.96982				0.694712	0.987724	0.159179	0.995225	0.977402	1.02803			0.994948	1.05899	1.04135
S4	0.269184	0.0904787	0.336122	1.26503	0.0515648	0.0407619	0.632513	0.0653085	0.103252	1.37237	0.0678045	0.0494069	1.06191	0.0532368	0.0501329	0.686184	0.0259281	0.0377859		1.0382	1.69459	2.94399	1.83524	2.86058	2.85117		0.0162805	0.229066	0.468936	0.263692	0.456454	0.455024		CI'	0.138125	0.110235	0.166015		0.217058	0.942031	0.31001	1.21821	1.05241	0.780001			0.994948	1.05899	1.04135
S5	1.55473	0.143385	0.0922248	2.32812	0.263442	0.113156	1.40851	0.193695	0.137518	1.41585	0.0594539	0.0419917	0.824543	0.039358	0.0477331	0.856584	0.0307195	0.0358628		4.96739	1.04517	1.41238	6.12443	5.6143	6.15027		0.696128	0.0191887	0.149951	0.787066	0.749296	0.788894		CI	1.37444	1.28895	1.4656		1.25367	1.73369	0.690343	1.25681	0.81716	0.973699			0.994948	1.05899	1.04135
S6	1.5728	0.173484	0.110303	1.04669	0.0598756	0.0572047	3.8526	0.815889	0.211776	1.20025	0.145657	0.121356	1.09303	0.0679283	0.0621468	0.762249	0.0433688	0.0568959		1.74274	1.22254	1.12529	1.06391	1.52715	1.27703		0.241233	0.0872644	0.0512642	0.0269063	0.183881	0.1062		CI	1.374 [1.289,1.466]				1.26823	0.779442	1.88825	1.06542	1.08324	0.866466			0.994948	1.05899	1.04135
S7	2.71321	0.479025	0.176553	1.37793	0.0605165	0.0439185	2.67122	0.359557	0.134604	1.06437	0.0790462	0.0742657	0.99654	0.0568069	0.0570042	0.942785	0.0481479	0.0510699		1.1639	1.51004	1.44417	1.20489	1.76482	1.38687		0.0659145	0.178987	0.159617	0.0809478	0.2467	0.142036		Max	7.726				2.18781	1.02611	1.30923	0.944809	0.987617	1.07169			0.994948	1.05899	1.04135
S1	3.00528	0.918042	0.305476	5.75573	0.431393	0.0749501	3.87045	0.681715	0.176133	1.23114	0.0919249	0.0746662	0.815072	0.0654021	0.0802408	0.99654	0.0918138	0.0921325		1.00784	1.46125	3.21397	1.69792	1.28641	2.09348		0.00339286	0.164724	0.507042	0.229918	0.10938	0.32087							2.42332	4.28614	1.897	1.09285	0.807774	1.13279			1.00593	0.935316	0.953824
S2	1.27677	0.100338	0.078587	0.697372	0.0626823	0.0898836	3.1005	1.02099	0.329299	0.939523	0.121099	0.128894	1	0.109059	0.109059	1.06437	0.173489	0.162996		1.14276	1.25956	1.16122	1.13168	1.1281	1.15209		0.057956	0.100219	0.0649133	0.0537218	0.0523488	0.0614868							1.02953	0.519314	1.51963	0.833986	0.991046	1.20989			1.00593	0.935316	0.953824
S3	0.783226	0.0391947	0.0500427	1.43396	0.14225	0.0992013	0.322529	0.0787922	0.244295	1.06437	0.0770009	0.0723441	1	0.0582526	0.0582526	0.939523	0.106053	0.112879		1.53881	1.19822	1.37296	1.8129	2.00336	1.43471		0.187185	0.0785378	0.137656	0.258373	0.301759	0.156764							0.631558	1.06783	0.158079	0.944809	0.991046	1.06798			1.00593	0.935316	0.953824
S8										1.63014	0.151428	0.0928925	1.32409	0.114367	0.0863743	0.463294	0.0435504	0.0940016					1.31531	1.23233	1.96662					0.119027	0.0907265	0.293721										1.44703	1.31223	0.526637
S9	1.75018	0.154639	0.0883565	1.09051	0.151764	0.139169	5.9073	1.65624	0.280372	1.29684	0.214105	0.165098	1.03886	0.073903	0.0711386	0.742262	0.0725272	0.0977111		1.10791	1.08735	1.24654	1.07433	1.41913	1.78519		0.0445041	0.0363679	0.0957078	0.0311378	0.152023	0.251683							1.41126	0.812072	2.89531	1.15117	1.02956	0.843746			1.00593	0.935316	0.953824
S10	1.52714	0.20891	0.136798	1.52979	0.12856	0.0840376	7.81277	2.48527	0.318104	0.915945	0.16119	0.175982	1.00579	0.0758432	0.0754064	1.08548	0.115941	0.106811		1.04105	1.31636	1.17598	1.06454	1.34606	1.53262		0.0174713	0.119375	0.0704013	0.0271611	0.129064	0.185434							1.23142	1.13919	3.82922	0.813057	0.996787	1.23389			1.00593	0.935316	0.953824
S11	0.40966	0.0398123	0.0971836	0.233258	0.0202418	0.0867783	2.01042	0.425774	0.211783	0.719467	0.0823748	0.114494	1.28343	0.0978342	0.0762289	1.08298	0.0956736	0.0883433		1.08668	1.28736	1.63237	1.17669	1.33448	2.49579		0.0361035	0.109701	0.212818	0.0706616	0.125312	0.397208							0.330332	0.173701	0.985357	0.638649	1.27193	1.23104			1.00593	0.935316	0.953824
Run1-3	GOI1	1 SEM		GOI2	1 SEM		GOI3	1 SEM		REF1	1 SEM		REF2	1 SEM		REF3	1 SEM			GOI1	GOI2	GOI3	REF1	REF2	REF3		GOI1	GOI2	GOI3	REF1	REF2	REF3							GOI1	GOI2	GOI3	REF1	REF2	REF3			GOI1	GOI2	GOI3
S1	2.79271	0.271263	0.0971325	4.85397	0.278953	0.0574689	3.2247	0.361936	0.112238	1.24545	0.0644111	0.0517171	0.82169	0.0855978	0.104173	0.97716	0.0487538	0.0498934		2.72131	1.21978	1.99459	1.67058	1.12034	1.41847		0.434778	0.0862814	0.299854	0.222868	0.0493515	0.151821		mean	0.172908				2.29576	3.43457	1.67389	1.16825	0.794389	1.07754			1.00214	0.988602	0.993357
S2	1.1607	0.124705	0.107439	0.753929	0.0412703	0.0547404	3.07908	0.646715	0.210035	0.891929	0.074424	0.0834416	1.01396	0.10405	0.102618	1.10573	0.067941	0.0614444		1.84734	1.25137	1.12779	1.15202	1.12474	1.22321		0.266547	0.0973848	0.0522289	0.0614598	0.0510502	0.0874999		SEM	0.0112491				0.954163	0.533464	1.5983	0.83664	0.980269	1.21932			1.00214	0.988602	0.993357
S3	0.861546	0.166662	0.193445	1.32639	0.0784821	0.0591699	0.324772	0.0362689	0.111675	1.12117	0.0647491	0.0577516	0.986233	0.0513086	0.0520248	0.904379	0.0552887	0.0611344		1.13088	1.20326	2.02535	1.43531	2.32565	1.2263		0.0534182	0.0803595	0.306499	0.156947	0.366544	0.0885983		t	1.96982				0.708239	0.938521	0.168584	1.05167	0.953464	0.997281			1.00214	0.988602	0.993357
S4	0.269184	0.0904787	0.336122	1.26503	0.0515648	0.0407619	0.632513	0.0653085	0.103252	1.37237	0.0678045	0.0494069	1.06191	0.0532368	0.0501329	0.686184	0.0259281	0.0377859		1.0382	1.69459	2.94399	1.83524	2.86058	2.85117		0.0162805	0.229066	0.468936	0.263692	0.456454	0.455024		CI'	0.172908	0.150749	0.195067		0.221285	0.895105	0.328327	1.2873	1.02663	0.756671			1.00214	0.988602	0.993357
S5	1.55473	0.143385	0.0922248	2.32812	0.263442	0.113156	1.40851	0.193695	0.137518	1.41585	0.0594539	0.0419917	0.824543	0.039358	0.0477331	0.856584	0.0307195	0.0358628		4.96739	1.04517	1.41238	6.12443	5.6143	6.15027		0.696128	0.0191887	0.149951	0.787066	0.749296	0.788894		CI	1.48905	1.41498	1.56699		1.27808	1.64733	0.731133	1.32808	0.797146	0.944576			1.00214	0.988602	0.993357
S6	1.5728	0.173484	0.110303	1.04669	0.0598756	0.0572047	3.8526	0.815889	0.211776	1.20025	0.145657	0.121356	1.09303	0.0679283	0.0621468	0.762249	0.0433688	0.0568959		1.74274	1.22254	1.12529	1.06391	1.52715	1.27703		0.241233	0.0872644	0.0512642	0.0269063	0.183881	0.1062		CI	1.489 [1.415,1.567]				1.29293	0.740615	1.99982	1.12585	1.05671	0.84055			1.00214	0.988602	0.993357
S7	2.71321	0.479025	0.176553	1.37793	0.0605165	0.0439185	2.67122	0.359557	0.134604	1.06437	0.0790462	0.0742657	0.99654	0.0568069	0.0570042	0.942785	0.0481479	0.0510699		1.1639	1.51004	1.44417	1.20489	1.76482	1.38687		0.0659145	0.178987	0.159617	0.0809478	0.2467	0.142036		Max	7.726				2.23041	0.974991	1.38659	0.998392	0.963429	1.03963			1.00214	0.988602	0.993357
S1'	2.8646	0.345355	0.120559	5.07474	0.391837	0.0772132	2.90459	0.460235	0.158451	0.976596	0.0786862	0.0805719	0.96985	0.146061	0.150602	1.0558	0.0811818	0.0768914		2.28154	1.21268	3.49607	1.43831	1.25316	1.71826		0.358228	0.0837458	0.54358	0.157852	0.0980075	0.235089							2.35486	3.59077	1.50772	0.916059	0.937625	1.16425			0.997515	1.01346	1.00781
S2'	1.17963	0.153887	0.130454	0.828362	0.0687921	0.083046	2.85469	0.929893	0.325742	0.883213	0.109964	0.124504	1.01104	0.199148	0.196975	1.11987	0.105899	0.0945635		1.79602	1.17576	1.13029	1.12964	1.12675	1.33301		0.254312	0.0703194	0.05319	0.0529399	0.0518288	0.124832							0.969721	0.586131	1.48182	0.828465	0.977442	1.23491			0.997515	1.01346	1.00781
S3'	0.847724	0.195962	0.231163	1.2072	0.081432	0.0674552	0.350301	0.0628664	0.179464	1.13223	0.0769688	0.0679798	0.989085	0.101981	0.103106	0.89296	0.107587	0.120484		1.13209	1.31225	1.87566	1.90944	2.1079	1.16988		0.0538821	0.118016	0.273154	0.280907	0.32385	0.068141							0.696876	0.85419	0.181835	1.06205	0.956221	0.984688			0.997515	1.01346	1.00781
S8										1.43147	0.107667	0.0752144	1.34957	0.169411	0.12553	0.517632	0.0744629	0.143853					1.56715	1.44762	1.11038					0.195112	0.160656	0.0454722										1.34274	1.30473	0.570806
S9	1.57644	0.244056	0.154815	1.41585	0.226274	0.159815	5.3579	1.28044	0.238982	1.24329	0.238641	0.191943	1.03826	0.114478	0.11026	0.774677	0.0683106	0.0881795		1.40018	1.03958	1.29492	1.04888	1.76131	1.41822		0.146184	0.0168578	0.112244	0.0207254	0.245837	0.151744							1.29592	1.00182	2.7812	1.16622	1.00376	0.854255			0.997515	1.01346	1.00781
S10	1.44727	0.1676	0.115804	1.97019	0.155586	0.0789704	6.16172	1.97897	0.321171	0.688168	0.062595	0.0909588	1.15335	0.115116	0.0998103	1.25992	0.151563	0.120295		2.8353	1.20031	1.13481	1.2968	2.404	1.17056		0.4526	0.0792948	0.0549248	0.112874	0.380934	0.0683919							1.18974	1.39406	3.19845	0.64551	1.11503	1.38934			0.997515	1.01346	1.00781
S11	0.391839	0.0553775	0.141327	0.307431	0.0234203	0.0761807	1.77563	0.325435	0.183278	0.662427	0.0800051	0.120776	1.30661	0.139125	0.106478	1.15535	0.11927	0.103233		1.55776	1.22054	1.78536	1.13955	1.91264	1.25676		0.1925	0.0865527	0.251725	0.0567315	0.281634	0.099254							0.322113	0.217531	0.921702	0.621365	1.2632	1.27403			0.997515	1.01346	1.00781
CNRQs for 1 IRC
S1																																														S1/S2
Run1-2	GOI1	1 SEM		GOI2	1 SEM		GOI3	1 SEM		REF1	1 SEM		REF2	1 SEM		REF3	1 SEM			GOI1	GOI2	GOI3	REF1	REF2	REF3		GOI1	GOI2	GOI3	REF1	REF2	REF3							GOI1	GOI2	GOI3	REF1	REF2	REF3			GOI1	GOI2	GOI3
S1	1	0.050478	0.050478	1	0.0666296	0.0666296	1	0.0795798	0.0795798	1	0.0437806	0.0437806	1	0.131498	0.131498	1	0.0497435	0.0497435		1.41421	1.41421	1.41421	1.41421	1.41421	1.41421		0.150515	0.150515	0.150515	0.150515	0.150515	0.150515							2.32947	3.91038	1.71942	1.09918	0.811047	1.12172			0.989921	1.12147	1.08442
S2	0.415619	0.0283611	0.0682383	0.155322	0.00998579	0.0642909	0.954842	0.185766	0.194551	0.71615	0.0564105	0.0787692	1.23399	0.160751	0.130269	1.13158	0.0693914	0.0613228		1.17331	1.46969	1.04465	1.08751	1.42781	1.22079		0.0694124	0.167227	0.0189712	0.0364333	0.154669	0.0866394							0.968171	0.607367	1.64177	0.787178	1.00083	1.26931			0.989921	1.12147	1.08442
S3	0.308498	0.0539073	0.174741	0.273258	0.0186094	0.0681021	0.100714	0.00793452	0.0787829	0.90021	0.0457012	0.0507673	1.20025	0.114787	0.095636	0.925518	0.0564679	0.0610122		1.02154	1.3849	1.42881	1.26173	4.27518	1.22385		0.00925464	0.141419	0.154976	0.100967	0.630954	0.087729							0.718636	1.06854	0.173169	0.989493	0.973458	1.03817			0.989921	1.12147	1.08442
S4	0.0963882	0.0313952	0.325716	0.260616	0.0137865	0.0528994	0.196146	0.0130057	0.0663064	1.10191	0.0452066	0.0410259	1.29235	0.122283	0.0946201	0.702222	0.026395	0.0375878		1.00606	2.19919	1.89056	1.52392	5.39902	2.83623		0.00262343	0.342262	0.276591	0.182962	0.732315	0.452741							0.224533	1.01911	0.337258	1.21119	1.04816	0.787698			0.989921	1.12147	1.08442
S5	0.556711	0.0223983	0.0402332	0.479632	0.0566315	0.118073	0.436786	0.0491198	0.112457	1.13682	0.0360459	0.0317077	1.00347	0.093695	0.0933708	0.876606	0.0312545	0.035654		2.16703	1.09058	1.15499	4.62452	10.9821	6.11447		0.335865	0.0376595	0.0625796	0.665067	1.04069	0.786358							1.29684	1.87554	0.75102	1.24957	0.813863	0.983307			0.989921	1.12147	1.08442
S6	0.563179	0.0409225	0.0726633	0.215636	0.0143186	0.0664018	1.19472	0.234677	0.19643	0.963707	0.113902	0.118192	1.33022	0.135015	0.101498	0.780065	0.04428	0.0567645		1.14805	1.4191	1.04374	1.03618	2.49414	1.27408		0.0599627	0.152012	0.0185942	0.0154332	0.39692	0.105196							1.31191	0.843216	2.05422	1.05929	1.07887	0.875016			0.989921	1.12147	1.08442
S7	0.971532	0.151398	0.155834	0.283876	0.0157177	0.0553683	0.828362	0.0901876	0.108875	0.854607	0.058946	0.0689744	1.21279	0.119379	0.0984334	0.964821	0.0491321	0.0509235		1.02731	1.90371	1.16812	1.11905	3.04745	1.38289		0.0117018	0.279601	0.0674865	0.0488476	0.483936	0.140789							2.26315	1.11006	1.4243	0.939368	0.983632	1.08226			0.989921	1.12147	1.08442
S1	1	0.428647	0.428647	1	0.0725376	0.0725376	1	0.0775024	0.0775024	1	0.0621901	0.0621901	1	0.0882125	0.0882125	1	0.0622384	0.0622384		1.41421	1.41421	1.41421	1.41421	1.41421	1.41421		0.150515	0.150515	0.150515	0.150515	0.150515	0.150515							2.32947	3.91038	1.71942	1.09918	0.811047	1.12172			1.01189	0.874816	0.90978
S2	0.424842	0.132042	0.310802	0.121161	0.0106479	0.0878821	0.80107	0.231371	0.288828	0.76313	0.0931716	0.122091	1.22688	0.141154	0.115051	1.06807	0.158251	0.148166		4.51949	1.23151	1.0185	1.07195	1.19008	1.04726		0.65509	0.0904388	0.00796184	0.0301731	0.0755775	0.0200562							0.989657	0.473786	1.37738	0.838817	0.995061	1.19807			1.01189	0.874816	0.90978
S3	0.260616	0.0794459	0.304839	0.249135	0.0242636	0.0973914	0.0833312	0.0155148	0.186182	0.864537	0.051338	0.0593821	1.22688	0.0844345	0.0688202	0.942785	0.0849917	0.0901496		9.37377	1.17636	1.04636	1.48808	2.36679	1.14581		0.971914	0.0705411	0.0196793	0.172626	0.374159	0.0591135							0.607097	0.974212	0.143281	0.950283	0.995061	1.05754			1.01189	0.874816	0.90978
S8										1.32409	0.110159	0.083196	1.6245	0.152421	0.0938263	0.464902	0.0302062	0.0649731					1.17801	1.33865	1.35931					0.0711491	0.126666	0.133319										1.45541	1.31755	0.521491
S9	0.582367	0.182523	0.313415	0.189465	0.0261242	0.137884	1.52626	0.353328	0.231499	1.05336	0.168372	0.159843	1.27456	0.101993	0.0800222	0.744839	0.0523122	0.0702329		3.92994	1.07731	1.02926	1.04014	1.59635	1.28316		0.594386	0.0323416	0.0125233	0.0170906	0.203128	0.10828							1.3566	0.740878	2.62428	1.15783	1.03373	0.835501			1.01189	0.874816	0.90978
S10	0.508152	0.167872	0.330357	0.265785	0.021766	0.0818932	2.01857	0.557117	0.275996	0.743979	0.127266	0.171062	1.23399	0.103457	0.083839	1.08925	0.0897805	0.0824242		2.51405	1.28277	1.02032	1.03478	1.49659	1.1827		0.400374	0.10815	0.00873485	0.0148465	0.175102	0.0728733							1.18372	1.03932	3.47077	0.817767	1.00083	1.22183			1.01189	0.874816	0.90978
S11	0.136313	0.0430774	0.316017	0.0405262	0.00343271	0.0847034	0.51943	0.0731561	0.140839	0.584389	0.0623997	0.106778	1.57462	0.13318	0.0845796	1.08673	0.0613765	0.0564779		3.53363	1.25658	1.08555	1.09738	1.48067	1.59556		0.548221	0.0991906	0.0356509	0.0403589	0.170458	0.202913							0.317538	0.158473	0.893118	0.642349	1.27709	1.21901			1.01189	0.874816	0.90978
Run1-3	GOI1	1 SEM		GOI2	1 SEM		GOI3	1 SEM		REF1	1 SEM		REF2	1 SEM		REF3	1 SEM			GOI1	GOI2	GOI3	REF1	REF2	REF3		GOI1	GOI2	GOI3	REF1	REF2	REF3							GOI1	GOI2	GOI3	REF1	REF2	REF3			GOI1	GOI2	GOI3
S1	1	0.050478	0.050478	1	0.0666296	0.0666296	1	0.0795798	0.0795798	1	0.0437806	0.0437806	1	0.131498	0.131498	1	0.0497435	0.0497435		1.41421	1.41421	1.41421	1.41421	1.41421	1.41421		0.150515	0.150515	0.150515	0.150515	0.150515	0.150515							2.32285	3.5058	1.59504	1.0345	0.86304	1.12006			1.00427	0.977334	0.986759
S2	0.415619	0.0283611	0.0682383	0.155322	0.00998579	0.0642909	0.954842	0.185766	0.194551	0.71615	0.0564105	0.0787692	1.23399	0.160751	0.130269	1.13158	0.0693914	0.0613228		1.17331	1.46969	1.04465	1.08751	1.42781	1.22079		0.0694124	0.167227	0.0189712	0.0364333	0.154669	0.0866394							0.965421	0.544528	1.52301	0.740854	1.06499	1.26743			1.00427	0.977334	0.986759
S3	0.308498	0.0539073	0.174741	0.273258	0.0186094	0.0681021	0.100714	0.00793452	0.0787829	0.90021	0.0457012	0.0507673	1.20025	0.114787	0.095636	0.925518	0.0564679	0.0610122		1.02154	1.3849	1.42881	1.26173	4.27518	1.22385		0.00925464	0.141419	0.154976	0.100967	0.630954	0.087729							0.716595	0.957986	0.160642	0.931264	1.03586	1.03663			1.00427	0.977334	0.986759
S4	0.0963882	0.0313952	0.325716	0.260616	0.0137865	0.0528994	0.196146	0.0130057	0.0663064	1.10191	0.0452066	0.0410259	1.29235	0.122283	0.0946201	0.702222	0.026395	0.0375878		1.00606	2.19919	1.89056	1.52392	5.39902	2.83623		0.00262343	0.342262	0.276591	0.182962	0.732315	0.452741							0.223895	0.913669	0.31286	1.13992	1.11535	0.786529			1.00427	0.977334	0.986759
S5	0.556711	0.0223983	0.0402332	0.479632	0.0566315	0.118073	0.436786	0.0491198	0.112457	1.13682	0.0360459	0.0317077	1.00347	0.093695	0.0933708	0.876606	0.0312545	0.035654		2.16703	1.09058	1.15499	4.62452	10.9821	6.11447		0.335865	0.0376595	0.0625796	0.665067	1.04069	0.786358							1.29316	1.68149	0.69669	1.17603	0.866037	0.981848			1.00427	0.977334	0.986759
S6	0.563179	0.0409225	0.0726633	0.215636	0.0143186	0.0664018	1.19472	0.234677	0.19643	0.963707	0.113902	0.118192	1.33022	0.135015	0.101498	0.780065	0.04428	0.0567645		1.14805	1.4191	1.04374	1.03618	2.49414	1.27408		0.0599627	0.152012	0.0185942	0.0154332	0.39692	0.105196							1.30818	0.755975	1.90561	0.996952	1.14804	0.873717			1.00427	0.977334	0.986759
S7	0.971532	0.151398	0.155834	0.283876	0.0157177	0.0553683	0.828362	0.0901876	0.108875	0.854607	0.058946	0.0689744	1.21279	0.119379	0.0984334	0.964821	0.0491321	0.0509235		1.02731	1.90371	1.16812	1.11905	3.04745	1.38289		0.0117018	0.279601	0.0674865	0.0488476	0.483936	0.140789							2.25673	0.995213	1.32127	0.884088	1.04669	1.08065			1.00427	0.977334	0.986759
S1'	1	0.0747288	0.0747288	1	0.0900452	0.0900452	1	0.0640958	0.0640958	1	0.0792221	0.0792221	1	0.169957	0.169957	1	0.0632855	0.0632855		1.41421	1.41421	1.41421	1.41421	1.41421	1.41421		0.150515	0.150515	0.150515	0.150515	0.150515	0.150515							2.32285	3.5058	1.59504	1.0345	0.86304	1.12006			0.995036	1.02711	1.01567
S2'	0.411796	0.0369883	0.0898221	0.163232	0.0155225	0.0950941	0.982821	0.286724	0.291736	0.904379	0.111813	0.123635	1.04247	0.221148	0.21214	1.06069	0.0889652	0.083875		1.23663	1.34634	1.01229	1.12175	1.2135	1.18234		0.0922386	0.129155	0.00530516	0.0498972	0.0840407	0.0727412							0.95654	0.57226	1.56764	0.935577	0.89969	1.18803			0.995036	1.02711	1.01567
S3'	0.295931	0.0624169	0.210917	0.237885	0.0194666	0.081832	0.120603	0.0127684	0.105872	1.15936	0.0769521	0.0663744	1.01983	0.132324	0.129751	0.845768	0.0949714	0.11229		1.03294	1.59193	1.10652	1.86435	2.65261	1.09032		0.014076	0.201924	0.043958	0.270527	0.423674	0.0375546							0.687404	0.833976	0.192366	1.19936	0.880157	0.947308			0.995036	1.02711	1.01567
S8										1.46578	0.108126	0.0737667	1.39152	0.206218	0.148196	0.490276	0.067199	0.137064					1.53699	1.70901	1.05798					0.186671	0.232745	0.0244757										1.51634	1.20094	0.549137
S9	0.550316	0.0674389	0.122546	0.278999	0.046424	0.166395	1.84463	0.350548	0.190037	1.27309	0.243644	0.19138	1.07054	0.145062	0.135504	0.733736	0.0562082	0.0766054		1.10833	1.08238	1.02971	1.0458	2.16458	1.23207		0.0446692	0.0343789	0.0127163	0.0194504	0.335375	0.0906363							1.2783	0.978116	2.94226	1.31701	0.923916	0.821826			0.995036	1.02711	1.01567
S10	0.505226	0.0337421	0.0667862	0.388234	0.0355454	0.0915564	2.12138	0.608034	0.286623	0.70466	0.0632541	0.0897653	1.18921	0.151204	0.127147	1.19334	0.133759	0.112088		1.63517	1.39162	1.01274	1.27979	3.06243	1.09069		0.213563	0.14352	0.00549857	0.107137	0.486066	0.0377025							1.17356	1.36107	3.38367	0.728969	1.02633	1.3366			0.995036	1.02711	1.01567
S11	0.136787	0.0143614	0.104991	0.0605806	0.00540145	0.0891614	0.61132	0.0685999	0.112216	0.678302	0.0813145	0.119879	1.34723	0.178435	0.132446	1.09429	0.102361	0.0935404		1.15725	1.42852	1.09312	1.13109	2.3791	1.13877		0.0634278	0.154885	0.0386696	0.0534966	0.376413	0.0564349							0.317735	0.212383	0.975078	0.701701	1.16272	1.22567			0.995036	1.02711	1.01567
S2																																														S1/S3
Run1-2	GOI1	1 SEM		GOI2	1 SEM		GOI3	1 SEM		REF1	1 SEM		REF2	1 SEM		REF3	1 SEM			GOI1	GOI2	GOI3	REF1	REF2	REF3		GOI1	GOI2	GOI3	REF1	REF2	REF3							GOI1	GOI2	GOI3	REF1	REF2	REF3			GOI1	GOI2	GOI3
S1	2.40605	0.164185	0.0682383	6.43824	0.413921	0.0642909	1.04729	0.203752	0.194551	1.39636	0.10999	0.0787692	0.810378	0.105567	0.130269	0.883723	0.0541924	0.0613228		1.91179	1.36458	3.45737	2.54443	1.401	1.74341		0.281441	0.134998	0.538746	0.40559	0.146439	0.241401							2.35319	3.48685	1.58557	1.13466	0.808708	1.08979			1.08096	1.04358	1.09138
S2	1	0.082249	0.082249	1	0.061864	0.061864	1	0.263377	0.263377	1	0.102433	0.102433	1	0.129029	0.129029	1	0.0710391	0.0710391		1.41421	1.41421	1.41421	1.41421	1.41421	1.41421		0.150515	0.150515	0.150515	0.150515	0.150515	0.150515							0.978029	0.541584	1.51397	0.812588	0.997939	1.23318			1.08096	1.04358	1.09138
S3	0.742262	0.134107	0.180673	1.7593	0.11579	0.0658158	0.105477	0.0204864	0.194227	1.25701	0.104151	0.0828563	0.972655	0.0913709	0.0939397	0.817902	0.0578839	0.0707712		1.05622	1.33841	3.52251	2.05925	4.19935	1.41961		0.0237539	0.126589	0.546853	0.313709	0.623182	0.152169							0.725953	0.952807	0.159689	1.02143	0.97065	1.00862			1.08096	1.04358	1.09138
S4	0.231915	0.0762853	0.328937	1.67791	0.0837642	0.0499217	0.205423	0.0389295	0.189509	1.53865	0.118895	0.0772721	1.04729	0.0972991	0.0929052	0.62057	0.0322393	0.0519511		1.01601	2.07539	5.40339	2.8703	5.30117	3.92002		0.00689666	0.317101	0.732666	0.457927	0.724372	0.593288							0.226819	0.90873	0.311003	1.25029	1.04514	0.765274			1.08096	1.04358	1.09138
S5	1.33947	0.0817754	0.0610504	3.08799	0.360581	0.116769	0.457444	0.0961328	0.210152	1.5874	0.115491	0.0727546	0.813191	0.0745148	0.0916326	0.774677	0.0391751	0.0505695		3.28828	1.07854	2.15837	10.6111	10.7777	8.67239		0.516969	0.0328374	0.334126	1.02576	1.03253	0.938139							1.31004	1.6724	0.692555	1.2899	0.811515	0.955314			1.08096	1.04358	1.09138
S6	1.35504	0.116473	0.0859558	1.38831	0.0889282	0.0640549	1.25122	0.331282	0.264767	1.34568	0.181827	0.135119	1.07798	0.107692	0.0999015	0.689362	0.0462863	0.0671438		1.35807	1.36894	1.40686	1.18457	2.4549	1.50704		0.132922	0.136385	0.148252	0.0735624	0.390034	0.178125							1.32527	0.751888	1.8943	1.09348	1.07576	0.850106			1.08096	1.04358	1.09138
S7	2.33755	0.379755	0.162458	1.82766	0.0960085	0.0525307	0.867539	0.180671	0.208257	1.19334	0.113494	0.0951069	0.982821	0.0951234	0.0967861	0.852635	0.0531054	0.0622838		1.07098	1.80615	2.23439	1.54302	2.99645	1.6914		0.0297812	0.256753	0.349159	0.188371	0.476606	0.228246							2.2862	0.989833	1.31342	0.96969	0.980795	1.05145			1.08096	1.04358	1.09138
S1	2.35381	0.731571	0.310802	8.25347	0.725332	0.0878821	1.24833	0.360553	0.288828	1.31039	0.159988	0.122091	0.815072	0.0937747	0.115051	0.936272	0.138723	0.148166		1.02542	1.71337	5.27035	2.77638	1.84448	3.3667		0.0109001	0.233852	0.721839	0.443479	0.265875	0.527204							2.3021	4.46994	1.88993	1.06481	0.813393	1.15459			0.913182	0.951454	0.903014
S2	1	0.0972545	0.0972545	1	0.10092	0.10092	1	0.401044	0.401044	1	0.161075	0.161075	1	0.136718	0.136718	1	0.200081	0.200081		1.41421	1.41421	1.41421	1.41421	1.41421	1.41421		0.150515	0.150515	0.150515	0.150515	0.150515	0.150515							0.978029	0.541584	1.51397	0.812588	0.997939	1.23318			0.913182	0.951454	0.903014
S3	0.613442	0.0466652	0.076071	2.05623	0.224747	0.109301	0.104025	0.0348256	0.334782	1.13288	0.136722	0.120685	1	0.100953	0.100953	0.882703	0.142895	0.161884		2.33918	1.32021	1.8815	3.0243	3.47185	2.05756		0.369063	0.120643	0.274503	0.480625	0.540561	0.313353							0.599964	1.11362	0.15749	0.920567	0.997939	1.08853			0.913182	0.951454	0.903014
S8										1.73508	0.232528	0.134016	1.32409	0.158109	0.119409	0.435275	0.0650018	0.149335					1.89759	1.70365	3.12426					0.278203	0.231381	0.494747										1.4099	1.32136	0.536772
S9	1.37078	0.144352	0.105306	1.56374	0.229149	0.146539	1.90528	0.689612	0.361949	1.38032	0.264029	0.191281	1.03886	0.11313	0.108898	0.697372	0.105789	0.151697		1.32044	1.14493	1.60924	1.24471	2.17239	2.77152		0.120719	0.0587795	0.206621	0.0950693	0.336938	0.442718							1.34066	0.846896	2.88452	1.12163	1.03672	0.859984			0.913182	0.951454	0.903014
S10	1.1961	0.177395	0.148312	2.19365	0.210042	0.09575	2.51984	0.987536	0.391904	0.974905	0.195713	0.200751	1.00579	0.11238	0.111733	1.01983	0.16084	0.157712		1.12867	1.49982	1.44881	1.21437	1.99451	2.263		0.0525653	0.17604	0.161012	0.0843507	0.299837	0.354684							1.16982	1.18805	3.81496	0.792196	1.00372	1.25764			0.913182	0.951454	0.903014
S11	0.320856	0.0361974	0.112815	0.334482	0.0328342	0.0981642	0.64842	0.20221	0.31185	0.765779	0.114714	0.149801	1.28343	0.144115	0.11229	1.01748	0.148389	0.14584		1.26147	1.45627	2.40366	1.53954	1.96577	4.12012		0.100876	0.163243	0.380873	0.187391	0.293532	0.61491							0.313807	0.18115	0.981686	0.622263	1.28078	1.25473			0.913182	0.951454	0.903014
Run1-3	GOI1	1 SEM		GOI2	1 SEM		GOI3	1 SEM		REF1	1 SEM		REF2	1 SEM		REF3	1 SEM			GOI1	GOI2	GOI3	REF1	REF2	REF3		GOI1	GOI2	GOI3	REF1	REF2	REF3							GOI1	GOI2	GOI3	REF1	REF2	REF3			GOI1	GOI2	GOI3
S1	2.40605	0.164185	0.0682383	6.43824	0.413921	0.0642909	1.04729	0.203752	0.194551	1.39636	0.10999	0.0787692	0.810378	0.105567	0.130269	0.883723	0.0541924	0.0613228		1.91179	1.36458	3.45737	2.54443	1.401	1.74341		0.281441	0.134998	0.538746	0.40559	0.146439	0.241401							2.31297	3.58711	1.61644	1.16253	0.793242	1.08441			1.01938	1.06607	0.920188
S2	1	0.082249	0.082249	1	0.061864	0.061864	1	0.263377	0.263377	1	0.102433	0.102433	1	0.129029	0.129029	1	0.0710391	0.0710391		1.41421	1.41421	1.41421	1.41421	1.41421	1.41421		0.150515	0.150515	0.150515	0.150515	0.150515	0.150515							0.961312	0.557156	1.54344	0.832542	0.978855	1.22709			1.01938	1.06607	0.920188
S3	0.742262	0.134107	0.180673	1.7593	0.11579	0.0658158	0.105477	0.0204864	0.194227	1.25701	0.104151	0.0828563	0.972655	0.0913709	0.0939397	0.817902	0.0578839	0.0707712		1.05622	1.33841	3.52251	2.05925	4.19935	1.41961		0.0237539	0.126589	0.546853	0.313709	0.623182	0.152169							0.713545	0.980204	0.162798	1.04652	0.952088	1.00364			1.01938	1.06607	0.920188
S4	0.231915	0.0762853	0.328937	1.67791	0.0837642	0.0499217	0.205423	0.0389295	0.189509	1.53865	0.118895	0.0772721	1.04729	0.0972991	0.0929052	0.62057	0.0322393	0.0519511		1.01601	2.07539	5.40339	2.8703	5.30117	3.92002		0.00689666	0.317101	0.732666	0.457927	0.724372	0.593288							0.222943	0.934859	0.317058	1.28099	1.02515	0.761494			1.01938	1.06607	0.920188
S5	1.33947	0.0817754	0.0610504	3.08799	0.360581	0.116769	0.457444	0.0961328	0.210152	1.5874	0.115491	0.0727546	0.813191	0.0745148	0.0916326	0.774677	0.0391751	0.0505695		3.28828	1.07854	2.15837	10.6111	10.7777	8.67239		0.516969	0.0328374	0.334126	1.02576	1.03253	0.938139							1.28765	1.72049	0.706039	1.32158	0.795996	0.950596			1.01938	1.06607	0.920188
S6	1.35504	0.116473	0.0859558	1.38831	0.0889282	0.0640549	1.25122	0.331282	0.264767	1.34568	0.181827	0.135119	1.07798	0.107692	0.0999015	0.689362	0.0462863	0.0671438		1.35807	1.36894	1.40686	1.18457	2.4549	1.50704		0.132922	0.136385	0.148252	0.0735624	0.390034	0.178125							1.30261	0.773507	1.93119	1.12033	1.05519	0.845907			1.01938	1.06607	0.920188
S7	2.33755	0.379755	0.162458	1.82766	0.0960085	0.0525307	0.867539	0.180671	0.208257	1.19334	0.113494	0.0951069	0.982821	0.0951234	0.0967861	0.852635	0.0531054	0.0622838		1.07098	1.80615	2.23439	1.54302	2.99645	1.6914		0.0297812	0.256753	0.349159	0.188371	0.476606	0.228246							2.24712	1.01829	1.339	0.993502	0.962039	1.04626			1.01938	1.06607	0.920188
S1'	2.42839	0.218123	0.0898221	6.12623	0.582569	0.0950941	1.01748	0.296835	0.291736	1.10573	0.136707	0.123635	0.959264	0.203498	0.21214	0.942785	0.079076	0.083875		1.69985	1.49351	6.43687	2.20704	1.76522	1.87432		0.23041	0.174208	0.808675	0.34381	0.246799	0.272843							2.33444	3.41327	1.57042	0.920567	0.93898	1.15688			0.977855	0.928071	1.10191
S2'	1	0.102721	0.102721	1	0.0998882	0.0998882	1	0.407567	0.407567	1	0.155869	0.155869	1	0.247227	0.247227	1	0.100324	0.100324		1.41421	1.41421	1.41421	1.41421	1.41421	1.41421		0.150515	0.150515	0.150515	0.150515	0.150515	0.150515							0.961312	0.557156	1.54344	0.832542	0.978855	1.22709			0.977855	0.928071	1.10191
S3'	0.718636	0.155746	0.216725	1.45734	0.127308	0.0873569	0.122711	0.0372625	0.303662	1.28194	0.148479	0.115823	0.978289	0.177589	0.18153	0.797377	0.0997169	0.125056		1.06138	1.69941	3.17371	3.25329	3.71119	1.21428		0.0258728	0.230298	0.501567	0.512323	0.569514	0.0843178							0.690834	0.811964	0.189397	1.06727	0.957603	0.978451			0.977855	0.928071	1.10191
S8										1.62076	0.194835	0.120212	1.33484	0.260482	0.195141	0.462225	0.0682723	0.147704					2.50472	2.25039	1.14011					0.398759	0.352258	0.0569449										1.34935	1.30661	0.56719
S9	1.33638	0.176792	0.132292	1.70921	0.289165	0.16918	1.87688	0.642307	0.342221	1.40769	0.300719	0.213625	1.02693	0.190687	0.185687	0.691755	0.065254	0.094331		1.19647	1.1005	1.85432	1.16736	2.96621	1.51716		0.0779033	0.0415891	0.268186	0.0672065	0.472201	0.181031							1.28468	0.952299	2.89685	1.17196	1.00521	0.848844			0.977855	0.928071	1.10191
S10	1.22688	0.102237	0.0833307	2.37841	0.22958	0.0965263	2.15846	0.87185	0.403923	0.779165	0.101791	0.130642	1.14076	0.204971	0.179679	1.12506	0.140491	0.124875		2.04024	1.46716	1.42721	1.86256	4.32769	1.21512		0.309681	0.166477	0.154487	0.270111	0.636256	0.0846175							1.17942	1.32515	3.33146	0.648687	1.11664	1.38055			0.977855	0.928071	1.10191
S11	0.332171	0.0386045	0.116219	0.371131	0.0349819	0.0942577	0.622006	0.190291	0.305931	0.750019	0.114683	0.152907	1.29235	0.237103	0.183466	1.03168	0.111973	0.108535		1.281	1.51017	2.98015	1.44271	3.29558	1.32131		0.10755	0.179025	0.474238	0.159179	0.517932	0.121004							0.31932	0.206778	0.960032	0.624423	1.26503	1.26597			0.977855	0.928071	1.10191
S3																																														S2/S3
Run1-2	GOI1	1 SEM		GOI2	1 SEM		GOI3	1 SEM		REF1	1 SEM		REF2	1 SEM		REF3	1 SEM			GOI1	GOI2	GOI3	REF1	REF2	REF3		GOI1	GOI2	GOI3	REF1	REF2	REF3							GOI1	GOI2	GOI3	REF1	REF2	REF3			GOI1	GOI2	GOI3
S1	3.24151	0.566425	0.174741	3.65955	0.249223	0.0681021	9.92913	0.782245	0.0787829	1.11085	0.056395	0.0507673	0.833161	0.0796801	0.095636	1.08048	0.0659222	0.0610122		4.89563	1.44547	1.40005	1.6399	1.02853	1.73458		0.689808	0.160009	0.146144	0.214818	0.0122182	0.239195		mean	0.226405				2.15501	3.74709	1.57546	1.07718	0.819997	1.13214			1.09196	0.930549	1.00642
S2	1.34723	0.243409	0.180673	0.568408	0.0374103	0.0658158	9.48074	1.84141	0.194227	0.795536	0.0659152	0.0828563	1.02811	0.0965807	0.0939397	1.22264	0.0865277	0.0707712		3.10655	1.50455	1.04291	1.14394	1.02962	1.40888		0.492279	0.177408	0.018246	0.0584025	0.0126767	0.148874		SEM	0.0142491				0.895662	0.582005	1.50431	0.771424	1.01187	1.2811			1.09196	0.930549	1.00642
S3	1	0.241911	0.241911	1	0.0695435	0.0695435	1	0.0779778	0.0779778	1	0.0569026	0.0569026	1	0.031636	0.031636	1	0.0705022	0.0705022		1.41421	1.41421	1.41421	1.41421	1.41421	1.41421		0.150515	0.150515	0.150515	0.150515	0.150515	0.150515		t	1.96982				0.664815	1.02392	0.15867	0.96969	0.9842	1.04781			1.09196	0.930549	1.00642
S4	0.312443	0.114406	0.366166	0.953739	0.0522101	0.0547426	1.94756	0.127269	0.0653478	1.22405	0.0592587	0.0484118	1.07674	0.0305983	0.0284176	0.758734	0.0391386	0.0515841		1.131	2.27581	1.86323	1.79827	1.62151	3.89233		0.053462	0.357137	0.270267	0.254856	0.209919	0.590209		CI'	0.226405	0.198336	0.254473		0.207717	0.976552	0.309019	1.18695	1.05973	0.795011			1.09196	0.930549	1.00642
S5	1.80458	0.310499	0.172061	1.75524	0.208715	0.11891	4.33691	0.485277	0.111895	1.26284	0.0515441	0.0408162	0.836053	0.0200078	0.0239312	0.947151	0.0475398	0.0501924		9.26752	1.09832	1.14922	5.95298	2.81476	8.60772		0.966964	0.040728	0.0604017	0.774735	0.449441	0.934888		CI	1.68424	1.57883	1.79669		1.19972	1.79722	0.688138	1.22456	0.822844	0.992437			1.09196	0.930549	1.00642
S6	1.82555	0.332964	0.182391	0.789129	0.0535655	0.0678793	11.8625	2.32633	0.196108	1.07054	0.129486	0.120954	1.10829	0.0514666	0.0464379	0.842842	0.0563525	0.0668602		2.88171	1.45067	1.04204	1.06039	1.14113	1.50068		0.45965	0.16157	0.0178828	0.0254663	0.0573346	0.176287		CI	1.684 [1.579,1.797]				1.21366	0.808005	1.88222	1.03809	1.09078	0.88314			1.09196	0.930549	1.00642
S7	3.14923	0.720002	0.228628	1.03886	0.059352	0.0571319	8.22491	0.890704	0.108293	0.949342	0.0698786	0.0736074	1.01045	0.0397009	0.0392903	1.04247	0.06461	0.061978		1.50719	1.96435	1.16188	1.19421	1.21641	1.68309		0.178168	0.293219	0.0651622	0.0770811	0.0850789	0.226108		Max	10.982				2.09366	1.06371	1.30505	0.920567	0.994487	1.09231			1.09196	0.930549	1.00642
S1	3.83706	1.16968	0.304839	4.01389	0.390918	0.0973914	12.0003	2.23424	0.186182	1.15669	0.0686865	0.0593821	0.815072	0.0560934	0.0688202	1.06069	0.0956206	0.0901496		1.00574	1.89877	3.39733	1.35036	1.10332	2.04843		0.00248547	0.278473	0.531138	0.130449	0.042701	0.311421							2.55093	4.1099	1.90409	1.12163	0.802194	1.1114			0.902453	1.0876	0.992563
S2	1.63014	0.124007	0.076071	0.486327	0.0531559	0.109301	9.61309	3.21828	0.334782	0.882703	0.106529	0.120685	1	0.100953	0.100953	1.13288	0.183396	0.161884		1.10618	1.53166	1.18055	1.0596	1.04425	1.14423		0.0438243	0.185162	0.0720842	0.0251423	0.0188062	0.0585123							1.08375	0.49796	1.52531	0.855948	0.9842	1.18705			0.902453	1.0876	0.992563
S3	1	0.0459907	0.0459907	1	0.117083	0.117083	1	0.251636	0.251636	1	0.0564345	0.0564345	1	0.0411218	0.0411218	1	0.111267	0.111267		1.41421	1.41421	1.41421	1.41421	1.41421	1.41421		0.150515	0.150515	0.150515	0.150515	0.150515	0.150515							0.664815	1.02392	0.15867	0.96969	0.9842	1.04781			0.902453	1.0876	0.992563
S8										1.53156	0.124238	0.0811185	1.32409	0.100475	0.0758825	0.493116	0.0453958	0.0920589					1.14859	1.08264	1.92598					0.0601662	0.0344836	0.284652										1.48514	1.30317	0.516694
S9	2.23457	0.192456	0.0861263	0.760489	0.115923	0.152432	18.3156	5.25274	0.286791	1.21841	0.193449	0.158772	1.03886	0.0602031	0.0579512	0.790041	0.0757204	0.0958436		1.07994	1.19097	1.27508	1.03317	1.15606	1.75107		0.0334016	0.0759024	0.105539	0.0141697	0.06298	0.243303							1.48558	0.77868	2.90614	1.18148	1.02245	0.827815			0.902453	1.0876	0.992563
S10	1.94981	0.263943	0.135369	1.06683	0.111533	0.104546	24.2235	7.84297	0.323776	0.860551	0.146346	0.170061	1.00579	0.0634826	0.063117	1.15535	0.121434	0.105105		1.03017	1.63761	1.19695	1.02872	1.12668	1.50814		0.0129084	0.214209	0.0780769	0.0122983	0.0518023	0.178442							1.29626	1.09235	3.84354	0.834468	0.989902	1.21059			0.902453	1.0876	0.992563
S11	0.523042	0.049773	0.0951605	0.162668	0.0173667	0.106762	6.23332	1.37264	0.220211	0.675955	0.0710883	0.105167	1.28343	0.0822643	0.0640975	1.15269	0.0994461	0.0862733		1.06406	1.58382	1.69733	1.08083	1.1221	2.43731		0.0269674	0.199705	0.229766	0.0337579	0.0500334	0.386911							0.347727	0.166559	0.989041	0.655467	1.26315	1.2078			0.902453	1.0876	0.992563
Run1-3	GOI1	1 SEM		GOI2	1 SEM		GOI3	1 SEM		REF1	1 SEM		REF2	1 SEM		REF3	1 SEM			GOI1	GOI2	GOI3	REF1	REF2	REF3		GOI1	GOI2	GOI3	REF1	REF2	REF3							GOI1	GOI2	GOI3	REF1	REF2	REF3			GOI1	GOI2	GOI3
S1	3.24151	0.566425	0.174741	3.65955	0.249223	0.0681021	9.92913	0.782245	0.0787829	1.11085	0.056395	0.0507673	0.833161	0.0796801	0.095636	1.08048	0.0659222	0.0610122		4.89563	1.44547	1.40005	1.6399	1.02853	1.73458		0.689808	0.160009	0.146144	0.214818	0.0122182	0.239195		mean	0.225266				2.27869	3.28851	1.73338	1.174	0.795536	1.07071			1.01504	1.0908	0.932536
S2	1.34723	0.243409	0.180673	0.568408	0.0374103	0.0658158	9.48074	1.84141	0.194227	0.795536	0.0659152	0.0828563	1.02811	0.0965807	0.0939397	1.22264	0.0865277	0.0707712		3.10655	1.50455	1.04291	1.14394	1.02962	1.40888		0.492279	0.177408	0.018246	0.0584025	0.0126767	0.148874		SEM	0.0140016				0.947067	0.510778	1.65511	0.840758	0.981686	1.21159			1.01504	1.0908	0.932536
S3	1	0.241911	0.241911	1	0.0695435	0.0695435	1	0.0779778	0.0779778	1	0.0569026	0.0569026	1	0.031636	0.031636	1	0.0705022	0.0705022		1.41421	1.41421	1.41421	1.41421	1.41421	1.41421		0.150515	0.150515	0.150515	0.150515	0.150515	0.150515		t	1.96982				0.702972	0.898611	0.174576	1.05684	0.954842	0.990964			1.01504	1.0908	0.932536
S4	0.312443	0.114406	0.366166	0.953739	0.0522101	0.0547426	1.94756	0.127269	0.0653478	1.22405	0.0592587	0.0484118	1.07674	0.0305983	0.0284176	0.758734	0.0391386	0.0515841		1.131	2.27581	1.86323	1.79827	1.62151	3.89233		0.053462	0.357137	0.270267	0.254856	0.209919	0.590209		CI'	0.225266	0.197685	0.252846		0.219639	0.857041	0.339996	1.29363	1.02811	0.751878			1.01504	1.0908	0.932536
S5	1.80458	0.310499	0.172061	1.75524	0.208715	0.11891	4.33691	0.485277	0.111895	1.26284	0.0515441	0.0408162	0.836053	0.0200078	0.0239312	0.947151	0.0475398	0.0501924		9.26752	1.09832	1.14922	5.95298	2.81476	8.60772		0.966964	0.040728	0.0604017	0.774735	0.449441	0.934888		CI	1.67983	1.57647	1.78997		1.26857	1.57728	0.757118	1.33462	0.798298	0.938593			1.01504	1.0908	0.932536
S6	1.82555	0.332964	0.182391	0.789129	0.0535655	0.0678793	11.8625	2.32633	0.196108	1.07054	0.129486	0.120954	1.10829	0.0514666	0.0464379	0.842842	0.0563525	0.0668602		2.88171	1.45067	1.04204	1.06039	1.14113	1.50068		0.45965	0.16157	0.0178828	0.0254663	0.0573346	0.176287		CI	1.68 [1.576,1.79]				1.28331	0.70912	2.0709	1.13139	1.05824	0.835226			1.01504	1.0908	0.932536
S7	3.14923	0.720002	0.228628	1.03886	0.059352	0.0571319	8.22491	0.890704	0.108293	0.949342	0.0698786	0.0736074	1.01045	0.0397009	0.0392903	1.04247	0.06461	0.061978		1.50719	1.96435	1.16188	1.19421	1.21641	1.68309		0.178168	0.293219	0.0651622	0.0770811	0.0850789	0.226108		Max	10.982				2.21382	0.933531	1.43587	1.00331	0.964821	1.03305			1.01504	1.0908	0.932536
S1'	3.37916	0.712723	0.210917	4.20372	0.343999	0.081832	8.29169	0.877858	0.105872	0.862542	0.0572507	0.0663744	0.980552	0.127227	0.129751	1.18236	0.132767	0.11229		3.99152	1.28522	2.33597	1.18487	1.07966	2.5093		0.601138	0.108977	0.368467	0.0736697	0.0332865	0.399553							2.37546	3.77751	1.44753	0.911572	0.936272	1.17167			0.982733	0.903576	1.0849
S2'	1.39152	0.301578	0.216725	0.686184	0.0599429	0.0873569	8.14925	2.47461	0.303662	0.780065	0.0903498	0.115823	1.02219	0.185559	0.18153	1.25411	0.156835	0.125056		2.98376	1.2368	1.05367	1.05088	1.03841	1.76284		0.474764	0.092298	0.0227054	0.0215518	0.0163679	0.246214							0.978203	0.616612	1.42266	0.824407	0.976032	1.24278			0.982733	0.903576	1.0849
S3'	1	0.288769	0.288769	1	0.0726966	0.0726966	1	0.135313	0.135313	1	0.0503487	0.0503487	1	0.0691752	0.0691752	1	0.145647	0.145647		1.41421	1.41421	1.41421	1.41421	1.41421	1.41421		0.150515	0.150515	0.150515	0.150515	0.150515	0.150515							0.702972	0.898611	0.174576	1.05684	0.954842	0.990964			0.982733	0.903576	1.0849
S8										1.2643	0.075551	0.0597574	1.36446	0.135844	0.0995589	0.579682	0.0959377	0.165501					1.24509	1.14813	1.27748					0.0952023	0.0599894	0.106353										1.33616	1.30285	0.574444
S9	1.85961	0.43181	0.232205	1.17283	0.190113	0.162097	15.2951	3.17957	0.207881	1.09809	0.204716	0.186429	1.04972	0.0833944	0.0794446	0.867539	0.104366	0.120301		2.10011	1.05442	1.1264	1.01875	1.26907	1.93485		0.322242	0.0230152	0.0516939	0.00806708	0.103485	0.286648							1.30725	1.05392	2.67015	1.16051	1.00231	0.8597			0.982733	0.903576	1.0849
S10	1.70724	0.355508	0.208235	1.63203	0.136261	0.083492	17.5898	5.255	0.298753	0.607799	0.0478089	0.078659	1.16608	0.0748146	0.0641591	1.41095	0.205281	0.145492		5.09835	1.26904	1.0556	1.12144	1.54532	1.41573		0.70743	0.103475	0.0234999	0.0497773	0.189017	0.15098							1.20014	1.46656	3.07075	0.642349	1.11342	1.3982			0.982733	0.903576	1.0849
S11	0.462225	0.103279	0.223438	0.254664	0.0205917	0.0808584	5.06888	0.711325	0.140332	0.585064	0.0654135	0.111806	1.32103	0.0978974	0.0741067	1.29385	0.170444	0.131734		2.46282	1.29549	1.36701	1.05491	1.33117	1.60374		0.391432	0.112433	0.135771	0.0232157	0.124233	0.205133							0.324931	0.228844	0.884902	0.618321	1.26138	1.28216			0.982733	0.903576	1.0849
[truncated: 18 more columns]

## Sheet: Summary
Increase in error					Fold difference between calibrated normalized quantities					cDNA vs RNA calibration				M
		mean [95% CI]	Max				mean [95% CI]	Max
1 IRC					1 IRC					Ratio cDNA/RNA				run1-run2
	run1-run2	1.684 [1.579,1.797]	10.982			run1-run2	1.048 [1.034,1.061]	1.143			CI	0.985 [0.945,1.026]			Average	0.0948047
	run1-run3	1.68 [1.576,1.79]	10.982			run1-run3	1.053 [1.038,1.067]	1.135			Min	0.728			Min	0.0188562
2 IRCs					2 IRCs						Max	1.232			Max	0.16892
	run1-run2	1.374 [1.289,1.466]	7.726			run1-run2	1.024 [1.017,1.03]	1.069		Fold difference				run1-run3
	run1-run3	1.489 [1.415,1.567]	7.726			run1-run3	1.026 [1.019,1.033]	1.065			CI	1.1 [1.071,1.131]			Average	0.104495
3 IRCs											Max	1.374			Min	0.0282843
	run1-run2	1.399 [1.292,1.513]	5.278												Max	0.172063
	run1-run3	1.394 [1.288,1.508]	5.278
